# Supplementary material for: Do genome size differences within Brachionus asplanchnoidis (Rotifera, Monogononta) cause reproductive barriers among geographic populations?
Source: Hydrobiologia. Author manuscript; Available in PMC 2021 Nov 10. (PMC7611973; doi:10.1007/s10750-016-2872-x)
Supplement: Supplement 1 [file EMS137972-supplement-Supplement_1.txt]

>OHJ22xMNCHU24n1
110101010111000011111111010110000111111010100011011010000011110100111110010110001001010100000001001000000010000101100101001110001010111100111001101101010110110100010001111111011010101011100101100101101100110010110100000010000000
>OHJ22xMNCHU24n2
111100010101000110111111001110000101111110100111011110000011110100111110010110001001010100000000001010000010000101100101011110001010011000111000001011010110010100010001111011011110101001101101100101111000110010110100000010100000
>MNCHU24xOHJ22n1
111100010101000010111111001110001101001010100111011010000011110100111111010110001001010100100000001010100010000101100101111110001010011000111000101001011110110100110001101111011010101001101101100111101100110010110110000010000000
>MNCHU24xOHJ7n1
111000010111110110111111101110111101111010110110011010110011110100111111010110000001010100000101001000100010001101100101110110001010011001111000000101010100110100110001111111011000101111000101110101100100110010110110100010100000
>OHJ22xNakuru4n1
110000110101000010111101011010001101010010100011010110000010100100111011111010111111010001111000001010100010001100110101111110001110011110011010101011010101101110001001111111111110101011110111110101100010110011111100101010000000
>OHJ22x7n11
111000011110110111111111101010011111011010100110011010111010101001111111010111000001000100111000001010100110001101111111111110111000110001111000101101110100111100000001111111011110101011101000100101101100011010110100110010000000
>OHJ22x7n13
111010011110111110111111101010011111011010100110011110001010101000111111010110000001011100000011101011100110001101110111111110111000110001111000101011110100111100000001111111011110101011101000100101101100011010111110110010000000
>OHJ22x7n17
111010011110001111111111001010011111111011000110011110000010101001101111010101000001011100000111100011110110100101110111111110011000010000111101101001111100100100000001111111011110111011101000110101101000001010011110110010100000
>OHJ22x7n21
111010011110100111111111101010011111111010100110011110100010101000111111010111000001010100000001001010100110001101101001111110001000010000011000101001110100100100000001111111011110101111101000100101101000011010110110110010000000
>OHJ22x7n24
111000011100000111111111001010010111011011000010011010000010101001101111010100000001010100000000000010100010000101110111111110111000010000111101101111110101111100000001011111011110101011001000100101111000011010110110110010100000
>OHJ22x7n4
111010011110110111111111101010111111111010110110011110110010101001111111010110000111010100111011001010100110001001110111111110101000010001111100101101110100101100000001111111011110101011101000101111111100011010110110110010100000
>MNCHU008_AE
001000000011000000110010110100000100011000110010001000000001110000101101010010000011010100000101001000000010000100100000000100000110001100110100000101000110010110010001001011000000010001100101000101100010110010100100000000100000
>MNCHU008_TE
001000000011000000110010111100000100011010110010001000000001110000101101010010000011010100000101001000000010000100110000000100000110001000110100000101000110110110010001001011000000010001100101000111100010110011100100000000100000
>MNCHU24
001110000111000000110010011100000100101010000011001000000001110100111100010100100000011100000101001000010101000101000100000101000010101100110000000001000100110100000001001010001000001001100101000101100000110011010100000010000000
>Nakuru10
000110100001000000001010001001011000000000001001000000000000000110010000101001111010101000011100011100000100010110000100000001101111001111000011010010000001000011111010101010101001010000110111010000000011100101100010101101001110
>Nakuru11
000110100001000000001010101000011000000000000001000000000000000110010000101000111000100100110000001100000100001110000100000001001111001110000011010010000000000011011000101010100001010000110111010000001011100001100110001101000110
>Nakuru12
000100100001000000000000001001011000000000000001000000000000000110010000101000111010000100000000001100000100011110000100000001001111001110000011010010000011000011111010101000100001010000110111011000000011100001100010001101000110
>Nakuru13
000110100001000000000000001001011000000000000001000000000000000110010000101100111010101100000000011100000100011110000100000000000111001011000011010010000011000011111010101000100001010000110110000000000011100101100010001101000110
>Nakuru14
010110100001000000000000001001011000000000000001000000000000000110010000101001111010101100000000001100000100011110000100000000000111001110000011010010000011000011011010101000101001010000110111000001000011100001100010001100000110
>Nakuru15
000100100001000000000000001001011000000100000001000000000000000110010000101000111010100101001000001100000100011110010100000000000111001111000011010010000001000011001010101000100001010000110111010000000011100101100010001101001110
>Nakuru16
000110100001000000000000001001011000000000000001000000000000000110010000101100111010100001011000011100000100101110000100000000000111001110000011010010000001000011111000101000100001010000110111000000000011100001100010001101000110
>Nakuru1
010100100001000100000000001000011000000000001001000000110000000110010000101000111010000000000000011000000100001110010100000000100111001111000011000010000011000011111010101010101001000000110111001000010011100101100000101101001000
>Nakuru3
000100100001000000000000001001011000000100001001000000000000000110010000101000111010101100001000001100000100011010010100000001001111001111000011000010000001000011001010101010100001000000110111011000000011110101100010101101001000
>Nakuru4
000100100001000000000100001001011000000000000001000000000000000110010000101001111010000100000000011100000100011110010100000000001111001111000011000010000011000011111010101010101000000000110111000000010011110101100010101101001000
>Nakuru5
000110100001000000000000001001011000000000000001000000000000000110010000101001111000100101011100011000000100001110010100000000100111001011000011010010000011000011001010101010101001010000110111010000010011100101100010101101001100
>Nakuru6
000100100001000000000000001001011000000100000001000000000000000110010000101100111010100100101100011100000100011010010100000000000111001111000011010010000011000011011010101010101001010000110111000001000011100101100010101101001100
>Nakuru7
000110100001000000001000001001011000000000000001000000000000000110010000101100111010100100111100011100001100011110010100000001101111001111000011010010000011000011111010101010100101010000110111001001000011100101100010101101001100
>Nakuru8
000100100001000000000000001001011000000000000001000000000000000110010000101100111000100101100100011100000100011110010100000000001111001111000011010010000011000011111010101010000000010000110111010000010010100101100010101101001110
>Nakuru9
000100100001000000001000001001011000000000001001000000000000000110010000101100111010100011101100011100000100011110010100000000001111001111000011010010000001000011101010101000101001010000110111010000000011100101100010101111001110
>OHJ100
111000111110111110111101101110011111101011100110011110000010100000111111010100000000010100000001101010100010001001101111111110101000110000111100101011110100100100000001111111011100101011000000100111101100011010111100100010100000
>OHJ101
101001111010110110101101101110011100101011000110011110100010101000111111010100000101010100000010000010100010001001100111001110011000010000111000101001110100100100010101001111011110100011100000000111101100010011111100000010000000
>OHJ102
111001111010110110101111101010111101101011000010011110000011111001111111010101000000010100010011001100110010001001110111111111101000110000011100001001111100111100010101111111011110101011100000100111101000011000110110100010110000
>OHJ103
111000110110000111111101010110000111101111000110011110110010101001111111010100000011010100000000100000110010001101100101111111001000010000111000101111110100100100000001110011011110111011100000111111101000011001111100110010100000
>OHJ104
101011011110000010111101001010011101101010100010011110000010100000101111010111000000010100000011000010100010001000100111001110011000110000111100101001110100101100000001101111011110101011001000100111101000011010110110100010100000
>OHJ105
111011011110001110101111001110011101101011100011011110100011101000111111010111000001001100000011100011100110001101101011111111001000110000011000101001110100100100000001111111011111101111100000101101100100011000111110110010100000
>OHJ10
111010011110001111111111001110011111101011000010011110001111101001101111010101000001010100011011001001100110001101111111111110111000110000111101101001110100111100000001111111011110100011101000000111101100111010011110110010100000
>OHJ11
101000011010111010110101001000010100101010101110011111000010101011111111010100000011011000000001010010100111001101100001001100000000010000011000111001010101100100000001100011000000101011000000100111100000000000010110100010000101
>OHJ13
111000011110111110111111101110011111110011000110011110000010110000111111010100000000010100000010100000100110000001101001001111001000110000011101101001111100110100000001011111011100100111000000100101101000011010111100110010100000
>OHJ19
101000010110110110101101100110010101101110101010011111110110101000111111010110000011010100000000010000100011001101100111011110011000110000111101101001111100100100000101111111011110101111100000100111101100011000111100100010100001
>OHJ1
111010111110001110111111001110011101101010101110011111110011101001111111010111000010011100000011010001100101001101101111111100011000010000011001101001111100101100000001111111011110101011000000100111111000111010110110100010100001
>OHJ1_11
100000010100000110101101000110000100100010100010111110000011100010111111010100000000000000000000000010100010001001110001111110100000010000111101101001110100100100000001111110010110101011000000100111111000011010010100100010100000
>OHJ21
101010011110111110101111101110011111111010100010011110101111111000101111010111000000010100000011100000100110001101101111011110011000010000111101101001110100100100000001111111011110101011101000100101101100011000011100100010100000
>OHJ22a
111001011100000111101101001010010111011010100010011110000010101001101111010110000000010100111000000010100111000101100001111110001000110000011001101001110100110100000001011111011110101011101000100111101000010010110110100010000000
>OHJ22b
111011011110001110101111001010011111011011100010011110000010111001101111010111000001010100101010000010100110000101100101111110001000110000011001101001110100100100000001011111011110101011101000111111101000111010111100110010000000
>OHJ22c
111011011110000010101111001010011101111011100010011110000010101000101111010110000001010101101010000010100110000101110101111110011000110000111001101001110100100100000001011111011110101011000000100111101000010010111100100010000000
>OHJ23
111000010110000111111111001110000111111010101010011111001110101001111111010110000001010100000001010010100010001101100001011101001000000000011000101011110100110100000001011111011110101011100000110111101000010001111100110010000001
>OHJ24
111001111110000111111111001010111111111011100010011110110011110001101111010110000001010110000001000000100110001001101111011111111000110000111101101001110100110100000101111111011110101011001000101111101100011000010100110010100000
>OHJ25
111001110110111110101101101010110111101011000010011110011010111001111111010101000010010000000001100000101000001101000111011110111000110000111101101111110100100100000001111111011110101011101000100111101100111000111110110010110000
>OHJ26
111000111110110111111101110110011111111010100010011111110110110001101111010111000000010100000011000010100010001001101111001101111000110000111101101001111110100100000101011111011110101011100000000111101100011010010100100010100000
>OHJ28
111001011110000111111111001011011111110110100110011011000010111000111111010111000000010100000001000010110111100101111011111110111000100000111101101001110100111100000001111111011110101011000000100111101100011000110100110010100000
>OHJ29
101000111010100110101101100010110101111111100010011110000010100000111111010110000011010100000000000000100010001001110111111111101000110000111100101001110110111100000001011111011110101111100000000101101100011000110100110010100000
>OHJ2
111001110110110111101111110010111111111010100010011010110010101001111111010110000000010100000001000010100010001001111111111110111000110000111100101001110110111100000001101111011110101011101000100111101100011010011101100010100000
>OHJ30
101000111110001111111101001010111111111011101110011111110011101001101111010110000100010100000001110000100010001001111011011110101000110001111101101001111100111100000101001111011110101011001000100111111100011010110101100010100001
>OHJ31
101000010110100110111111101110011101101011001110011011000010101000111111010100000110010100001001010010100111000101111011111110101000010001111001101001111110111100010101001111011110101011101000100111111100011010111100100010100000
>OHJ32
111000110110100110110101101110010101101010100010011010000010111000101111010010000000010100000001000010100010000001100111001100011000110001111000101001110100100100000001100111011110101011101000100111101100000010110100110010000000
>OHJ34
111000110110100110111101100010010110101111101010111111110011101000101111010100000011010100000001010010100010001101101011111110001000110000011001101001111100110100000001011111011100101011100000100111101000011011011110100010000001
>OHJ36
111000110110000111101111001110000111101010101010011011111111101000111111110111000000010100000001011010100111001001100111111110101000010000011100101001110100100100000001011111011110101111100000100111101100011010010110110010100001
>OHJ38
111001011110000111101111010010111101111011110010011110100010100101111111010110000000010000000011001000100010001001100101011100011000110001111101101001110100100100000001111111010110101011001000000111101100011000010100110010100000
>OHJ40
111001111110110111101101100110111111111011110010011010111110111000111111010110000000010100000011000010100010001001101001011111001000110001011100100001010100010100000001011111011110101011101000101111101000010010111110110010100000
>OHJ41
101000111110111010111101101010010100101010101110011111011010100000101111010111010010011100000001110010100011001101101001111110001000110001111001101011010100100100000001001011011110101011100000100111100100010011110100110010000001
>OHJ42
111000111110000111101101011011001111111010100110011110000010101000111111010111000010010100001101000000110011100101100111001110111000110000111101101001110100100100000001111011011110100011101000100111101000011000110100110010100000
>OHJ43a
111000011110000111101111011010111111110011101110111111011010111001111111010110000010010100000001000000100110001001110111111110111000110001111001101001110100111100000001101111011110101011101000100111101000011010011101110010010000
>OHJ43b
111000011110000111101111011010111111110011100110111110110010111001111111010111000000010100000001000000100110001001110111111110101000110000111101101001110100111100000001101111011110101011101000100111111100011010111100100010110000
>OHJ44
111000011110110110100101100010011101111111000110111110000010110000101111010100000111010100010001000000100011100101110111001110101000010001111101101001110110101100000001101111011100101011101000100101111100011000010111100010110000
>OHJ45
111001111110000111101111001010011111101010100010111111000010101000111111010110000010010100000011001011101010100001111111001110101000110001011100101001110110101100010101111111010110100011100000100101111100011010011110110010100000
>OHJ46
101000111010000111101111001110011111101010100110011110000011101001111111010110000000010100000001000010100111100101111111001110111000010001111101101001110100101100000001101111011110101011101000100111101100011010111111100010100000
>OHJ47
111001011010110110101101101000011111101010101110111111000011100001101111010110000100010100000000010010100010001001100101001110011000010001111101101001111110100100000101101111011110101011100000000111101000111000011110100010110001
>OHJ48
111001111110000110101111001110111111111010100010011110010110100000111111010110000000010100000001000010100110011001101011001110001000010001011101101001110100100100000001111111011110101111100000100111101000011010111101110010000000
>OHJ49
111001111010000111100111001110111111111010101010011111110110101000101111010111000000010100000011011011100010001101100011001111001000110000011100101001110100110100000001011111011110101011100000100111101000011010010101100010100001
>OHJ4
101000110110000111111111000010011111111010100110111111110010111000101111010111000010010110000001001010100110001001100011111101001000010000011101001101111100110100000001011111011110100011101000100111101100010000010110110010100000
>OHJ4_11
111000011110000111111101001110011100110010110110111110000011100010101111010100000000000100000001000000100110001001110010111100100010010000111101101001110100100100000101101111000110101011100000100111111100011010010100100010100000
>OHJ50
111001011110000111111111001010011111111010100110011110110011111001111111010111000000010100000001000000100110001001110111001110111000110001111100101001110110110100000001111111011110101011100000100111101100011000011100110010100000
>OHJ51
111000111110001111101111001010111111110010101110011111100011111000111111010110000000010100000001100010100110001101110111111101011000010000011100101001110100100100000001101111011110101011101000100111101100011001011100100010110001
>OHJ53
111011111110110110101111101010011111111010100010011110111010110000101111010111000001010100000011000010100010001101110111001111101000010001111101101001110100101100000001101111011110101011100000100111111100011010011110100010100000
>OHJ54
111010011110110010101111101011111101101011011110111110101011100001111111010100000101011100010011010010111110101101110111001100001000110000111000101001111100101100000001111111011110101011100000000111101100011000110110110010000001
>OHJ60
101010111110001110111111001110011111111010100010111110000010101001111111010111000001010100010001000010100111000101100111011110101000110000011001101001110100111100000001101111011110111011100000100111101100011010111100000010000010
>OHJ61
111001111110110111111111101110011111101010100110011110000010101001101111010111000010010100000001000000100110000101111111111100101000110000011100101111111100110100010001111111011100101011100000100101101100011000110100110010100000
>OHJ62
111000111110000111111111001010011111111011100110011110110110101001101111010110000100010100011001000010101110001101110111111100101000110000111101101001110100110100000001111111011110101011101000111111101100011010111110110010100000
>OHJ64a
111001110110001111111101011110011111100011100010011110101011110001111111010110000001000100000001100000100010001101101111111111011000110000111001101001110100100100000001011111011110101011101000000101101000011010110110010010000000
>OHJ64b
111001111110001110111101001110011111101111100010011110110011110000111111010110000000010100000011100000100110001101111111111111101000010000111000101001110100101100000001011111011110101011101000000101101100011010111100010010000000
>OHJ65
111000010110001111111111001110111111101010100010011111110010101000111111010110000000010100000101000000100010001001111111111110101000010000111101101001110100101100000101101111011110101011100000101111101100011010110101100010100000
>OHJ66
111000111010110111111111101010111111110010100010011110101010110001111111010110000000010100000000000000100010001001101111111110011000110000111101101001110110110100000001111111011110101011001000100101101100011010010110110010100010
>OHJ67
111001111110110111100111101010011111111011100110011010111010111001101111010111000000010100000010000010100110001101101101111111001000110000111100101001110100100100000001011111011100101011001000100111101000010000110100100010110000
>OHJ68a
111000111100000111101111001010000111110010100110011110000010101000101111010110000000010100000000000010100010000001101011011111001000010000011000111001110100110100000001111111111110101011000000100101100000111010110110000010010100
>OHJ68b
111000111110000111101111001010011111110010100110011110000010111001101111010111000000010100000000000010100110000101101011011111001000010000011000101001110100110100000001111111011110101011000000100111111100011010111100110010010000
>OHJ69a
111001110110000110111101001010011101101010100110011110001011100000111111010111000000010100011001000010100110001101111111111111001000010000111000101001110100110100000101111111011110101011001000100111101000111010110100010010010000
>OHJ69b
111011110110001110111101001010011101101010100110011110110011100000111111010111000100010100000001000010100110001101101011111111001000010000111000101001110100110100000101110111011110101011101000100111101000011010110100110010110000
>OHJ6
111001111010100110101101100010011101111011001010111111111011101010111111010100000001011000001011010010100111001001110111001100101000110001111101101001110100100100000001101111010110100011100000100111101100111000010100100010100001
>OHJ70a
111010011110101110111111101011111111101011110010011111111010101001111111010111000000011100000101100001100110001001101101111111111000110000111001101111110100110100000001111011011110101011101000100111101100011010110100110010000000
>OHJ70b
111000010110110111101101110011110111101111110010011111010010101001111111010000000011010100000001000000100010011001111111111111101000010000111000101001111100110100000001111111011110101011101000101111101100011010110110110010000000
>OHJ71
111010111110000111111111001010011111101011100110111010111110111000101111010111000000010100010011001011100111001101101011111110001000110000011001101011110100100100000001111111011110101111100000111111101100011011111100110010000000
>OHJ72a
111000010110000111111101000111100111101010110010111110100010111000111111010110000011010100000000000010100010001101110101111101101000110000111100001001110100100100000001011111011110101011101000100111101100011010111100000010110000
>OHJ72b
111000011110001111111111001110110111111010110110111110110010111000111111010111000000010100000001000010100010001101100011111101101000010000111101101111110100000100000001011111011110101011101000101111101100011010111100110010110000
>OHJ73
111010111110001111101111001010011111100010100110111110000010111000101111010111000001010100000101000011100110000101101011111110101000110000011000001001110100110100000001101111011110101011101000100111101100011010110100100010100000
>OHJ74
101001110110110111111101101110011111101011100110011010000010101001111111010110000000010100000000000000100011000101111011111100101000110000111100101001110100101100000101101111011110101011101000100101101100011000111100100010100000
>OHJ75a
111000111110000111111111001110111111110010110110011010110011111001111111010010000010010100001001000000100010001001100101001110011000000000111101101001110110111100000001011111011110101011101000100111101000011010110100000010100000
>OHJ75b
111000111110000111111111001110111111110010110110011010110011101001111111010111000001010100000001000001100110001001100111111110101000100000111101101001110100110100000001111111010110101011001000100101101100011010111100100010100000
>OHJ76
101001111110000111101101001110011111101110100010011010010011110000101111010110000000010100001001000000100010001101111011001110101000110000011000101001110100110100000001011111011111101011100000100111101000011010110101100010000000
>OHJ77
111001111110110111101101101010010111001010100010011110110010110000101111010111000011010100000000001010100010001101111111001110001000010000011000101011110100110100000001010111011110101011101000100111101100010000110110000010010000
>OHJ78
111001111110001111111111001110010111111010100010111110111111101001111111010010000011010100000001000010100110001101100101001110001000110000111001111101110100110100000001001111011110101111100000101111101000010000110110000010000100
>OHJ79
111001011010001110100111001011111111101011110010011110110010100000111111010110000001010100000001100000110110011101101111111111111000110000111101101111110100110100000001101111011110101011100000110111101000011010110100100010100000
>OHJ7a
101000010110110110111101101010110111111010100010011111010010111000111111010110000001010110000001001000100010001001101011111100011000010001011001101001110100111100000001111111011100101111101000100111101100011010010110110010100000
>OHJ7b
111000010110100110110101101010111101111010110110011110010010101000111111010111000001010100000001001000100010001001101011111110101000010001111000101001110100110100000001111111011100101111101000110111101000011010111100110010000000
>OHJ7c
111000010110100110101101101010110101111010110110011110110010101000111111010111000000010101001001001000100110001001111111111110101000010001111001101101110100110100000001111101011100101111101000100111101100010010010100110010000000
>OHJ7d
111000010110110110101101101010110101111010110110011110110010101000111111010110100011010011100001001100100010001001100111111110101000010001011001101111110100110100000001111101011100101111101000100111101100011010110100110010000000
>OHJ80
101010110110000111110111011111111111111011100110011110111010110001111111010110000011010100000001001000101010001101111111011111111000010001111100101011110100100100000001101111011110101011101000111111101100011010110100110010100010
>OHJ81
111000111110000111111101000010000111100010100010011010000011111000101111010110000010010100000001000000100010001101111111111111111000010000111101101001110100100100000001101111011110100011000000100111101100001010110100000010100000
>OHJ82
111000010010000111101111001011010111011111000110011010000010101001111111010100000011010100000101000000101110100101111011011111101000110000111100101001110100110100010001111111011110101011100000100111101100011010111100110010100000
>OHJ83
111001110110000111111111001010101111111010100010011010010010101000111111010110000000010100011001000010100010001001101111111111101000100000011000101001111100111100000001111111011110101111100000100101101100011000110110100010000000
>OHJ84
101010111100111110111111101010111111111011100110010110010011111000111111010111000000010100000010000011100110001101111111011110101000110000111100101111110100100100000001101111011110101011001000100101111100011010110101100010100000
>OHJ85
111000111110000111101111001110111111111011000010111010100010100001101111010100000010010100000001000000100110001001100111111111001000110001111000101001110100110100000001111111011110101011100000100111101000011011110100100010100000
>OHJ86
111001110110000111111101001010011111101010100010111110000010111001101111010110000010010100000001000000100010000101100101111110011000110000111101101001111100110100000001001111011110101011001000100111101000011000111100000010100000
>OHJ87
111000111100100110110101100110010101101011100010011110100010111000101111010110000011010100000000000000100010001101100111111111001000110000111001101001110100110100000101111111011110101011001000000111101000011010110100100010000000
>OHJ88
101001110100001111101111011010010111111010100010011110000011111000111111010110000000010000000000000010100110000001100101111100001000110000111000101001110100100100000001100111011110101011101000100111101000011010110100000010000000
>OHJ89
111000011010111110101111101010111101101110100110111110110010110000111111010111000110010100010111000000100010001001101111111111011000010001111100101001110100110100010001111111011110101011101000100111101000011000111100110010100000
>OHJ8
111001111110000111111111001111011111110010100010011111000011101000101111010111000011010100000001000000101111100101110111111111111000110001111001101111110100101100000001111111010110101111100000100111101100011010111100110010110000
>OHJ90
101000011110000111101111000010000111100111110010011110100011101000111111010100000010010100000001000010100010001101100101111111001000000000011100101001110100110100000001101111011110101011001000100111101100011011111100100010100000
>OHJ91
101010011110000110111111001110011100101110100110111111111010100000101111010111000011010100000001000000100010001001101011111100001000110000111001101011110100100100000001111111011110101011101000100111100000010000111100100010000000
>OHJ92
111011011110111110111111101110111101110010100110111110011110100000101111010111000000011110000011000010101110001101101101111111011000110000111100101111110100110100000001101111011110101011101000111111101100011000111110100010110000
>OHJ93
111011111110110111111111111110111111011011000010011110010010111000111111010101000001010100000101000010110110001001111011111110101000110000011100101101110100111100000001101111011110100111101000001111101100011010111101100010100000
>OHJ94
111000111110111110101101100010111101111010100010011110010010110000111111010110000000010100000011100010100010001001111111111110111000110001111100101001111100111100010001101111010100101011100000100111111100011010111101100010100000
>OHJ95
111001110110000111111111011110000111101011100010011110101110111000101111010110000011010000000000000010100010001101101001111111001000010000011000101111110100110100000001110111011110101011001000000111101100011010111100110010001000
>OHJ96
111001110010100110101101101110110111110010110010111010110010101000111111010111000011010100000001000000100010001001100111111110101000010000011000101001110100110100010001111111011110101011100000100101101000011000111100100010000000
>OHJ97
111000010110110111101101100110010111101010100010111110010111101001101111010110000001010100000001000010100010001101101111111110101000110001111001101101110100110100000001111111011110101011001000111111111100011000111100100010000000
>OHJ98
111001111110001111111101001010101111111010100110111110110111111001111111010110000011010100000001100010100110001001100111111110011000110000111001101001110100110100010001101111011110101011000000100111111000011010110110000010000000
>OHJ99
111001111000100111101111101010110111101010100110111010010110111000101111010110000011010100000000000010100010001001110111111110101000110001011101101001110100110100000001111111011110101011000000100111101100011010111100100010110000
>OHJ9
101011111110101111101111101110111111100011000010011111110010111000111111010101000000010010000011100011100110001001110111111110111000110101011101101001110100111100010001111111111110101011100000000111111100011010010101110010100000
