# Supplementary material for: Do genome size differences within Brachionus asplanchnoidis (Rotifera, Monogononta) cause reproductive barriers among geographic populations?
Source: Hydrobiologia. Author manuscript; Available in PMC 2021 Nov 10. (PMC7611973; doi:10.1007/s10750-016-2872-x)
Supplement: Supplement 2 [file EMS137972-supplement-Supplement_2.zip]

Archive with 184 entries (175 files):
- 49del_r4/49del_r4.baps
- 49del_r4/49del_r4.str
- 49del_r4/49del_r4.tar.gz
- 49del_r4/49del_r4.txt
- 49del_r4/49del_r4.zip
- 49del_r4/49del_r4_admix.mat
- 49del_r4/49del_r4_admix.mat.txt
- 49del_r4/49del_r4_cluster.mat
- 49del_r4/49del_r4_cluster.mat.txt
- 49del_r4/49del_r4_preproc.mat
- 73del_r2/73del_r2.baps
- 73del_r2/73del_r2.str
- 73del_r2/73del_r2.tar.gz
- 73del_r2/73del_r2.txt
- 73del_r2/73del_r2.zip
- 73del_r2/73del_r2_admix.mat
- 73del_r2/73del_r2_admix.mat.txt
- 73del_r2/73del_r2_cluster.mat
- 73del_r2/73del_r2_cluster.mat.txt
- 73del_r2/73del_r2_preproc.mat
- 73del_r3/73del_r3.baps
- 73del_r3/73del_r3.str
- 73del_r3/73del_r3.tar.gz
- 73del_r3/73del_r3.txt
- 73del_r3/73del_r3.zip
- 73del_r3/73del_r3_admix.mat
- 73del_r3/73del_r3_admix.mat.txt
- 73del_r3/73del_r3_cluster.mat
- 73del_r3/73del_r3_cluster.mat.txt
- 73del_r3/73del_r3_preproc.mat
- 73del_r4/73del_r4.baps
- 73del_r4/73del_r4.str
- 73del_r4/73del_r4.tar.gz
- 73del_r4/73del_r4.txt
- 73del_r4/73del_r4.zip
- 73del_r4/73del_r4_admix.mat
- 73del_r4/73del_r4_admix.mat.txt
- 73del_r4/73del_r4_cluster.mat
- 73del_r4/73del_r4_cluster.mat.txt
- 73del_r4/73del_r4_preproc.mat
- alldata/sim_alldata.admix.mat
- alldata/sim_alldata.admix.mat.txt
- alldata/sim_alldata.baps
- alldata/sim_alldata.cluster.mat
- alldata/sim_alldata.cluster.txt
- alldata/sim_alldata.preproc
- alldata/sim_alldata.str
- alldata/sim_alldata.tar.gz
- alldata/sim_alldata.zip
- alldata/sim_alldata_k3.admix.mat
- alldata/sim_alldata_k3.admix.mat.txt
- alldata/sim_alldata_k3.cluster.mat
- alldata/sim_alldata_k3.cluster.txt
- alldata/sim_alldata_k3.preproc
- 49del_r1/49del_r1.baps
- 49del_r1/49del_r1.str
- 49del_r1/49del_r1.tar.gz
- 49del_r1/49del_r1.txt
- 49del_r1/49del_r1.zip
- 49del_r1/49del_r1_admix.mat
- 49del_r1/49del_r1_admix.mat.txt
- 49del_r1/49del_r1_cluster.mat
- 49del_r1/49del_r1_cluster.mat.txt
- 49del_r1/49del_r1_preproc.mat
- 49del_r1/Mappe2
- 49del_r2/49del_r2.baps
- 49del_r2/49del_r2.str
- 49del_r2/49del_r2.tar.gz
- 49del_r2/49del_r2.txt
- 49del_r2/49del_r2.zip
- 49del_r2/49del_r2_admix.mat
- 49del_r2/49del_r2_admix.mat.txt
- 49del_r2/49del_r2_cluster.mat
- 49del_r2/49del_r2_cluster.mat.txt
- 49del_r2/49del_r2_preproc.mat
- 49del_r3/49del_r3.baps
- 49del_r3/49del_r3.str
- 49del_r3/49del_r3.tar.gz
- 49del_r3/49del_r3.txt
- 49del_r3/49del_r3.zip
- 49del_r3/49del_r3_admix.mat
- 49del_r3/49del_r3_admix.mat.txt
- 49del_r3/49del_r3_cluster.mat
- 49del_r3/49del_r3_cluster.mat.txt
- 49del_r3/49del_r3_preproc.mat
- 73del_r1/
- 73del_r1/73del_r1.baps
- 73del_r1/73del_r1.str
- 73del_r1/73del_r1.tar.gz
- 73del_r1/73del_r1.txt
- 73del_r1/73del_r1.zip
- 73del_r1/73del_r1_admix.mat.txt
- 73del_r1/73del_r1_preproc.mat
- 73del_r1/73del_r1_admix.mat
- 73del_r1/73del_r1_cluster.mat
- 73del_r1/73del_r1_cluster.mat.txt
- 86del_r1/
- 86del_r1/86del_r1.baps
- 86del_r1/86del_r1.str
- 86del_r1/86del_r1.tar.gz
- 86del_r1/86del_r1.txt
- 86del_r1/86del_r1.zip
- 86del_r1/86del_r1_admix.mat.txt
- 86del_r1/86del_r1_preproc.mat
- 86del_r1/86del_r1_admix.mat
- 86del_r1/86del_r1_cluster.mat
- 86del_r1/86del_r1_cluster.mat.txt
- 86del_r2/
- 86del_r2/86del_r2.baps
- 86del_r2/86del_r2.str
- 86del_r2/86del_r2.tar.gz
- 86del_r2/86del_r2.txt
- 86del_r2/86del_r2.zip
- 86del_r2/86del_r2_admix.mat.txt
- 86del_r2/86del_r2_preproc.mat
- 86del_r2/86del_r2_admix.mat
- 86del_r2/86del_r2_cluster.mat
- 86del_r2/86del_r2_cluster.mat.txt
- 86del_r3/
- 86del_r3/86del_r3.baps
- 86del_r3/86del_r3.str
- 86del_r3/86del_r3.tar.gz
- 86del_r3/86del_r3.txt
- 86del_r3/86del_r3.zip
- 86del_r3/86del_r3_admix.mat.txt
- 86del_r3/86del_r3_preproc.mat
- 86del_r3/86del_r3_admix.mat
- 86del_r3/86del_r3_cluster.mat
- 86del_r3/86del_r3_cluster.mat.txt
- 86del_r4/
- 86del_r4/86del_r4.baps
- 86del_r4/86del_r4.str
- 86del_r4/86del_r4.tar.gz
- 86del_r4/86del_r4.txt
- 86del_r4/86del_r4.zip
- 86del_r4/86del_r4_admix.mat.txt
- 86del_r4/86del_r4_preproc.mat
- 86del_r4/86del_r4_admix.mat
- 86del_r4/86del_r4_cluster.mat
- 86del_r4/86del_r4_cluster.mat.txt
- 92del_r1/
- 92del_r1/92del_r1.baps
- 92del_r1/92del_r1.str
- 92del_r1/92del_r1.tar.gz
- 92del_r1/92del_r1.txt
- 92del_r1/92del_r1.zip
- 92del_r1/92del_r1_admix.mat.txt
- 92del_r1/92del_r1_preproc.mat
- 92del_r1/92del_r1_admix.mat
- 92del_r1/92del_r1_cluster.mat
- 92del_r1/92del_r1_cluster.mat.txt
- 92del_r2/
- 92del_r2/92del_r2.baps
- 92del_r2/92del_r2.str
- 92del_r2/92del_r2.tar.gz
- 92del_r2/92del_r2.txt
- 92del_r2/92del_r2.zip
- 92del_r2/92del_r2_admix.mat.txt
- 92del_r2/92del_r2_preproc.mat
- 92del_r2/92del_r2_admix.mat
- 92del_r2/92del_r2_cluster.mat
- 92del_r2/92del_r2_cluster.mat.txt
- 92del_r3/
- 92del_r3/92del_r3.baps
- 92del_r3/92del_r3.str
- 92del_r3/92del_r3.tar.gz
- 92del_r3/92del_r3.txt
- 92del_r3/92del_r3.zip
- 92del_r3/92del_r3_admix.mat.txt
- 92del_r3/92del_r3_preproc.mat
- 92del_r3/92del_r3_admix.mat
- 92del_r3/92del_r3_cluster.mat
- 92del_r3/92del_r3_cluster.mat.txt
- 92del_r4/
- 92del_r4/92del_r4.baps
- 92del_r4/92del_r4.str
- 92del_r4/92del_r4.tar.gz
- 92del_r4/92del_r4.txt
- 92del_r4/92del_r4.zip
- 92del_r4/92del_r4_admix.mat.txt
- 92del_r4/92del_r4_preproc.mat
- 92del_r4/92del_r4_admix.mat
- 92del_r4/92del_r4_cluster.mat
- 92del_r4/92del_r4_cluster.mat.txt
