# Supplementary material for: Do genome size differences within Brachionus asplanchnoidis (Rotifera, Monogononta) cause reproductive barriers among geographic populations?
Source: Hydrobiologia. Author manuscript; Available in PMC 2021 Nov 10. (PMC7611973; doi:10.1007/s10750-016-2872-x)
Supplement: Supplement 2 [file EMS137972-supplement-Supplement_2.zip › 49del_r4/49del_r4.txt]

30
33
36
41
42
45
46
50
53
56
57
58
61
62
63
64
65
67
72
75
77
78
79
80
81
85
87
89
90
93
94
95
97
99
100
101
102
103
109
112
116
119
120
121
122
123
124
125
127
