# Supplementary material for: Do genome size differences within Brachionus asplanchnoidis (Rotifera, Monogononta) cause reproductive barriers among geographic populations?
Source: Hydrobiologia. Author manuscript; Available in PMC 2021 Nov 10. (PMC7611973; doi:10.1007/s10750-016-2872-x)
Supplement: Supplement 2 [file EMS137972-supplement-Supplement_2.zip › 49del_r4/49del_r4_cluster.mat.txt]

---------------------------------------------------
RESULTS OF INDIVIDUAL LEVEL MIXTURE ANALYSIS:
Data file: 49del_r4.baps
Model: independent
Number of clustered individuals: 78
Number of groups in optimal partition: 4
Log(marginal likelihood) of optimal partition: -6055.0148
 
Best Partition: 
Cluster 1: {6, 7, 8, 9, 10, 11, 30, 31, 32, 33, 34, 35, 36, 
           37, 38, 39, 40, 41, 42, 43, 44, 45, 46, 47, 48, 
           49, 50, 51, 52, 53, 54, 55, 56, 57, 58, 59, 60, 
           61, 62, 63, 64, 65, 66, 67, 68, 69, 70, 71, 72, 
           73, 74, 75, 76, 77, 78}
Cluster 2: {1, 2, 3, 4, 5}
Cluster 3: {12, 13, 14}
Cluster 4: {15, 16, 17, 18, 19, 20, 21, 22, 23, 24, 25, 26, 
           27, 28, 29}
 
 
Changes in log(marginal likelihood) if indvidual i is moved to group j:
  ind      1        2        3        4        
    1:    -61.9       .0    -56.5   -337.4
    2:    -65.2       .0    -69.6   -327.1
    3:    -62.3       .0    -79.0   -335.6
    4:    -25.1       .0    -50.0   -336.4
    5:    -78.1       .0    -60.6   -182.2
    6:       .0    -56.8   -147.7   -430.7
    7:       .0    -59.8   -145.4   -435.2
    8:       .0    -67.5   -130.3   -424.9
    9:       .0    -55.5   -141.7   -421.8
   10:       .0    -53.3   -127.3   -410.8
   11:       .0    -63.7   -151.9   -449.9
   12:   -205.9    -85.0       .0   -243.5
   13:   -193.6    -84.5       .0   -249.4
   14:   -150.4    -40.8       .0   -183.8
   15:   -503.7   -251.9   -183.1       .0
   16:   -444.3   -206.0   -142.6       .0
   17:   -492.9   -241.8   -172.0       .0
   18:   -492.7   -252.0   -176.4       .0
   19:   -474.8   -231.9   -160.4       .0
   20:   -508.9   -255.7   -183.3       .0
   21:   -490.5   -241.3   -170.8       .0
   22:   -453.7   -211.6   -154.2       .0
   23:   -478.1   -238.6   -171.4       .0
   24:   -465.1   -220.1   -164.9       .0
   25:   -488.3   -245.5   -176.4       .0
   26:   -494.5   -246.6   -177.4       .0
   27:   -492.0   -247.3   -182.4       .0
   28:   -492.6   -236.9   -173.6       .0
   29:   -499.5   -245.9   -190.1       .0
   30:       .0    -56.5   -110.7   -375.5
   31:       .0    -65.2   -127.7   -401.4
   32:       .0    -59.9   -121.4   -400.7
   33:       .0    -60.7   -132.5   -406.4
   34:       .0    -28.6    -45.2   -282.7
   35:       .0    -63.2   -118.0   -411.9
   36:       .0    -62.6   -133.2   -424.0
   37:       .0    -65.8   -133.9   -405.1
   38:       .0    -50.7   -128.7   -399.0
   39:       .0    -56.1   -134.5   -412.5
   40:       .0    -77.8   -148.6   -458.1
   41:       .0    -69.8   -138.9   -405.5
   42:       .0    -77.5   -130.4   -449.5
   43:       .0    -63.3   -123.7   -410.3
   44:       .0    -71.0   -146.4   -458.9
   45:       .0    -58.2   -119.2   -411.2
   46:       .0    -49.8   -106.0   -394.0
   47:       .0    -60.8   -126.9   -431.5
   48:       .0    -48.9   -100.2   -371.6
   49:       .0    -72.8   -137.6   -418.0
   50:       .0    -66.8   -140.5   -409.6
   51:       .0    -75.8   -127.8   -432.2
   52:       .0    -65.7   -122.2   -414.6
   53:       .0    -49.9    -89.7   -363.0
   54:       .0    -73.9   -144.0   -424.8
   55:       .0    -72.7   -145.1   -430.6
   56:       .0    -60.3   -125.8   -411.8
   57:       .0    -65.7   -146.9   -434.9
   58:       .0    -75.7   -141.5   -438.0
   59:       .0    -39.2   -114.3   -378.4
   60:       .0    -50.1   -131.3   -409.4
   61:       .0    -76.7   -125.1   -382.3
   62:       .0    -70.1   -147.5   -425.0
   63:       .0    -47.3   -112.8   -428.8
   64:       .0    -48.8   -110.5   -414.2
   65:       .0    -59.9   -118.8   -403.1
   66:       .0    -53.8   -131.6   -409.8
   67:       .0    -38.3   -124.7   -392.2
   68:       .0    -57.9   -123.4   -415.0
   69:       .0    -60.1   -120.2   -408.5
   70:       .0    -60.8   -114.8   -406.6
   71:       .0    -64.6   -140.9   -427.7
   72:       .0    -68.7   -133.1   -408.3
   73:       .0    -55.4   -124.0   -416.2
   74:       .0    -45.7   -113.4   -398.9
   75:       .0    -68.2   -139.6   -433.6
   76:       .0    -54.8   -116.8   -409.4
   77:       .0    -59.4   -121.8   -400.3
   78:       .0    -69.4   -149.6   -437.0
 
 
KL-divergence matrix in PHYLIP format:
4
Cluster_1  0.000  0.463  0.985  2.741 
Cluster_2  0.463  0.000  0.473  1.624 
Cluster_3  0.985  0.473  0.000  1.195 
Cluster_4  2.741  1.624  1.195  0.000 
 
 
List of sizes of 10 best visited partitions and corresponding log(ml) values
4    -6055.0148
5    -6076.8696
5    -6094.5553
3    -6097.5543
6    -6110.6395
5    -6112.9785
5    -6120.1015
5    -6127.7664
6    -6129.0626
5    -6131.7143
 
 
Probabilities for number of clusters
4   1
