# Supplementary material for: Do genome size differences within Brachionus asplanchnoidis (Rotifera, Monogononta) cause reproductive barriers among geographic populations?
Source: Hydrobiologia. Author manuscript; Available in PMC 2021 Nov 10. (PMC7611973; doi:10.1007/s10750-016-2872-x)
Supplement: Supplement 2 [file EMS137972-supplement-Supplement_2.zip › 73del_r2/73del_r2.str]

Loc1	Loc2	Loc3	Loc4	Loc5	Loc6	Loc7	Loc8	Loc9	Loc10	Loc11	Loc12	Loc13	Loc14	Loc15	Loc16	Loc17	Loc18	Loc19	Loc20	Loc21	Loc22	Loc23	Loc24	Loc25	Loc26	Loc27	Loc28	Loc29	Loc30	Loc31	Loc32	Loc33	Loc34	Loc35	Loc36	Loc37	Loc38	Loc39	Loc40	Loc41	Loc42	Loc43	Loc44	Loc45	Loc46	Loc47	Loc48	Loc49	Loc50
OHJ22xMNCHU24n1	1	1	1	0	1	0	1	0	1	0	1	1	1	0	0	0	0	1	1	1	1	1	1	1	1	0	1	0	1	1	0	0	0	0	1	1	1	1	1	1	0	1	0	1	0	0	0	1	1
OHJ22xMNCHU24n1	1	1	1	0	1	0	1	0	1	0	1	1	1	0	0	0	0	1	1	1	1	1	1	1	1	0	1	0	1	1	0	0	0	0	1	1	1	1	1	1	0	1	0	1	0	0	0	1	1
OHJ22xMNCHU24n2	1	1	1	1	1	0	0	0	1	0	1	0	1	0	0	0	1	1	0	1	1	1	1	1	1	0	0	1	1	1	0	0	0	0	1	0	1	1	1	1	1	1	0	1	0	0	1	1	1
OHJ22xMNCHU24n2	1	1	1	1	1	0	0	0	1	0	1	0	1	0	0	0	1	1	0	1	1	1	1	1	1	0	0	1	1	1	0	0	0	0	1	0	1	1	1	1	1	1	0	1	0	0	1	1	1
MNCHU24xOHJ22n1	1	1	1	1	1	0	0	0	1	0	1	0	1	0	0	0	0	1	0	1	1	1	1	1	1	0	0	1	1	1	0	0	0	1	1	0	1	0	0	1	0	1	0	1	0	0	1	1	1
MNCHU24xOHJ22n1	1	1	1	1	1	0	0	0	1	0	1	0	1	0	0	0	0	1	0	1	1	1	1	1	1	0	0	1	1	1	0	0	0	1	1	0	1	0	0	1	0	1	0	1	0	0	1	1	1
MNCHU24xOHJ7n1	1	1	1	1	0	0	0	0	1	0	1	1	1	1	1	0	1	1	0	1	1	1	1	1	1	1	0	1	1	1	0	1	1	1	1	0	1	1	1	1	0	1	0	1	1	0	1	1	0
MNCHU24xOHJ7n1	1	1	1	1	0	0	0	0	1	0	1	1	1	1	1	0	1	1	0	1	1	1	1	1	1	1	0	1	1	1	0	1	1	1	1	0	1	1	1	1	0	1	0	1	1	0	1	1	0
OHJ22xNakuru4n1	1	1	1	0	0	0	0	1	1	0	1	0	1	0	0	0	0	1	0	1	1	1	1	0	1	0	1	1	0	1	0	0	0	1	1	0	1	0	1	0	0	1	0	1	0	0	0	1	1
OHJ22xNakuru4n1	1	1	1	0	0	0	0	1	1	0	1	0	1	0	0	0	0	1	0	1	1	1	1	0	1	0	1	1	0	1	0	0	0	1	1	0	1	0	1	0	0	1	0	1	0	0	0	1	1
OHJ22x7n11	2	1	1	1	0	0	0	0	1	1	1	1	0	1	1	0	1	1	1	1	1	1	1	1	1	1	0	1	0	1	0	0	1	1	1	1	1	0	1	1	0	1	0	1	0	0	1	1	0
OHJ22x7n11	2	1	1	1	0	0	0	0	1	1	1	1	0	1	1	0	1	1	1	1	1	1	1	1	1	1	0	1	0	1	0	0	1	1	1	1	1	0	1	1	0	1	0	1	0	0	1	1	0
OHJ22x7n13	2	1	1	1	0	1	0	0	1	1	1	1	0	1	1	1	1	1	0	1	1	1	1	1	1	1	0	1	0	1	0	0	1	1	1	1	1	0	1	1	0	1	0	1	0	0	1	1	0
OHJ22x7n13	2	1	1	1	0	1	0	0	1	1	1	1	0	1	1	1	1	1	0	1	1	1	1	1	1	1	0	1	0	1	0	0	1	1	1	1	1	0	1	1	0	1	0	1	0	0	1	1	0
OHJ22x7n17	2	1	1	1	0	1	0	0	1	1	1	1	0	0	0	1	1	1	1	1	1	1	1	1	1	0	0	1	0	1	0	0	1	1	1	1	1	1	1	1	0	1	1	0	0	0	1	1	0
OHJ22x7n17	2	1	1	1	0	1	0	0	1	1	1	1	0	0	0	1	1	1	1	1	1	1	1	1	1	0	0	1	0	1	0	0	1	1	1	1	1	1	1	1	0	1	1	0	0	0	1	1	0
OHJ22x7n21	2	1	1	1	0	1	0	0	1	1	1	1	0	1	0	0	1	1	1	1	1	1	1	1	1	1	0	1	0	1	0	0	1	1	1	1	1	1	1	1	0	1	0	1	0	0	1	1	0
OHJ22x7n21	2	1	1	1	0	1	0	0	1	1	1	1	0	1	0	0	1	1	1	1	1	1	1	1	1	1	0	1	0	1	0	0	1	1	1	1	1	1	1	1	0	1	0	1	0	0	1	1	0
OHJ22x7n24	2	1	1	1	0	0	0	0	1	1	1	0	0	0	0	0	1	1	1	1	1	1	1	1	1	0	0	1	0	1	0	0	1	0	1	1	1	0	1	1	0	1	1	0	0	0	0	1	0
OHJ22x7n24	2	1	1	1	0	0	0	0	1	1	1	0	0	0	0	0	1	1	1	1	1	1	1	1	1	0	0	1	0	1	0	0	1	0	1	1	1	0	1	1	0	1	1	0	0	0	0	1	0
OHJ22x7n4	2	1	1	1	0	1	0	0	1	1	1	1	0	1	1	0	1	1	1	1	1	1	1	1	1	1	0	1	0	1	0	1	1	1	1	1	1	1	1	1	0	1	0	1	1	0	1	1	0
OHJ22x7n4	2	1	1	1	0	1	0	0	1	1	1	1	0	1	1	0	1	1	1	1	1	1	1	1	1	1	0	1	0	1	0	1	1	1	1	1	1	1	1	1	0	1	0	1	1	0	1	1	0
MNCHU008_AE	3	0	0	1	0	0	0	0	0	0	0	1	1	0	0	0	0	0	0	1	1	0	0	1	0	1	1	0	1	0	0	0	0	0	1	0	0	0	1	1	0	0	0	1	1	0	0	1	0
MNCHU008_AE	3	0	0	1	0	0	0	0	0	0	0	1	1	0	0	0	0	0	0	1	1	0	0	1	0	1	1	0	1	0	0	0	0	0	1	0	0	0	1	1	0	0	0	1	1	0	0	1	0
MNCHU008_TE	3	0	0	1	0	0	0	0	0	0	0	1	1	0	0	0	0	0	0	1	1	0	0	1	0	1	1	1	1	0	0	0	0	0	1	0	0	0	1	1	0	1	0	1	1	0	0	1	0
MNCHU008_TE	3	0	0	1	0	0	0	0	0	0	0	1	1	0	0	0	0	0	0	1	1	0	0	1	0	1	1	1	1	0	0	0	0	0	1	0	0	0	1	1	0	1	0	1	1	0	0	1	0
MNCHU24	3	0	0	1	1	1	0	0	0	0	1	1	1	0	0	0	0	0	0	1	1	0	0	1	0	0	1	1	1	0	0	0	0	0	1	0	0	1	0	1	0	1	0	0	0	0	0	1	1
MNCHU24	3	0	0	1	1	1	0	0	0	0	1	1	1	0	0	0	0	0	0	1	1	0	0	1	0	0	1	1	1	0	0	0	0	0	1	0	0	1	0	1	0	1	0	0	0	0	0	1	1
Nakuru10	4	0	0	0	1	1	0	1	0	0	0	0	1	0	0	0	0	0	0	0	0	1	0	1	0	0	0	1	0	0	1	0	1	1	0	0	0	0	0	0	0	0	0	0	0	1	0	0	1
Nakuru10	4	0	0	0	1	1	0	1	0	0	0	0	1	0	0	0	0	0	0	0	0	1	0	1	0	0	0	1	0	0	1	0	1	1	0	0	0	0	0	0	0	0	0	0	0	1	0	0	1
Nakuru11	4	0	0	0	1	1	0	1	0	0	0	0	1	0	0	0	0	0	0	0	0	1	0	1	0	1	0	1	0	0	0	0	1	1	0	0	0	0	0	0	0	0	0	0	0	0	0	0	1
Nakuru11	4	0	0	0	1	1	0	1	0	0	0	0	1	0	0	0	0	0	0	0	0	1	0	1	0	1	0	1	0	0	0	0	1	1	0	0	0	0	0	0	0	0	0	0	0	0	0	0	1
Nakuru12	4	0	0	0	1	0	0	1	0	0	0	0	1	0	0	0	0	0	0	0	0	0	0	0	0	0	0	1	0	0	1	0	1	1	0	0	0	0	0	0	0	0	0	0	0	0	0	0	1
Nakuru12	4	0	0	0	1	0	0	1	0	0	0	0	1	0	0	0	0	0	0	0	0	0	0	0	0	0	0	1	0	0	1	0	1	1	0	0	0	0	0	0	0	0	0	0	0	0	0	0	1
Nakuru13	4	0	0	0	1	1	0	1	0	0	0	0	1	0	0	0	0	0	0	0	0	0	0	0	0	0	0	1	0	0	1	0	1	1	0	0	0	0	0	0	0	0	0	0	0	0	0	0	1
Nakuru13	4	0	0	0	1	1	0	1	0	0	0	0	1	0	0	0	0	0	0	0	0	0	0	0	0	0	0	1	0	0	1	0	1	1	0	0	0	0	0	0	0	0	0	0	0	0	0	0	1
Nakuru14	4	0	1	0	1	1	0	1	0	0	0	0	1	0	0	0	0	0	0	0	0	0	0	0	0	0	0	1	0	0	1	0	1	1	0	0	0	0	0	0	0	0	0	0	0	0	0	0	1
Nakuru14	4	0	1	0	1	1	0	1	0	0	0	0	1	0	0	0	0	0	0	0	0	0	0	0	0	0	0	1	0	0	1	0	1	1	0	0	0	0	0	0	0	0	0	0	0	0	0	0	1
Nakuru15	4	0	0	0	1	0	0	1	0	0	0	0	1	0	0	0	0	0	0	0	0	0	0	0	0	0	0	1	0	0	1	0	1	1	0	0	0	0	0	0	1	0	0	0	0	0	0	0	1
Nakuru15	4	0	0	0	1	0	0	1	0	0	0	0	1	0	0	0	0	0	0	0	0	0	0	0	0	0	0	1	0	0	1	0	1	1	0	0	0	0	0	0	1	0	0	0	0	0	0	0	1
Nakuru16	4	0	0	0	1	1	0	1	0	0	0	0	1	0	0	0	0	0	0	0	0	0	0	0	0	0	0	1	0	0	1	0	1	1	0	0	0	0	0	0	0	0	0	0	0	0	0	0	1
Nakuru16	4	0	0	0	1	1	0	1	0	0	0	0	1	0	0	0	0	0	0	0	0	0	0	0	0	0	0	1	0	0	1	0	1	1	0	0	0	0	0	0	0	0	0	0	0	0	0	0	1
Nakuru1	4	0	1	0	1	0	0	1	0	0	0	0	1	0	0	0	1	0	0	0	0	0	0	0	0	0	0	1	0	0	0	0	1	1	0	0	0	0	0	0	0	0	0	0	0	1	0	0	1
Nakuru1	4	0	1	0	1	0	0	1	0	0	0	0	1	0	0	0	1	0	0	0	0	0	0	0	0	0	0	1	0	0	0	0	1	1	0	0	0	0	0	0	0	0	0	0	0	1	0	0	1
Nakuru3	4	0	0	0	1	0	0	1	0	0	0	0	1	0	0	0	0	0	0	0	0	0	0	0	0	0	0	1	0	0	1	0	1	1	0	0	0	0	0	0	1	0	0	0	0	1	0	0	1
Nakuru3	4	0	0	0	1	0	0	1	0	0	0	0	1	0	0	0	0	0	0	0	0	0	0	0	0	0	0	1	0	0	1	0	1	1	0	0	0	0	0	0	1	0	0	0	0	1	0	0	1
Nakuru4	4	0	0	0	1	0	0	1	0	0	0	0	1	0	0	0	0	0	0	0	0	0	1	0	0	0	0	1	0	0	1	0	1	1	0	0	0	0	0	0	0	0	0	0	0	0	0	0	1
Nakuru4	4	0	0	0	1	0	0	1	0	0	0	0	1	0	0	0	0	0	0	0	0	0	1	0	0	0	0	1	0	0	1	0	1	1	0	0	0	0	0	0	0	0	0	0	0	0	0	0	1
Nakuru5	4	0	0	0	1	1	0	1	0	0	0	0	1	0	0	0	0	0	0	0	0	0	0	0	0	0	0	1	0	0	1	0	1	1	0	0	0	0	0	0	0	0	0	0	0	0	0	0	1
Nakuru5	4	0	0	0	1	1	0	1	0	0	0	0	1	0	0	0	0	0	0	0	0	0	0	0	0	0	0	1	0	0	1	0	1	1	0	0	0	0	0	0	0	0	0	0	0	0	0	0	1
Nakuru6	4	0	0	0	1	0	0	1	0	0	0	0	1	0	0	0	0	0	0	0	0	0	0	0	0	0	0	1	0	0	1	0	1	1	0	0	0	0	0	0	1	0	0	0	0	0	0	0	1
Nakuru6	4	0	0	0	1	0	0	1	0	0	0	0	1	0	0	0	0	0	0	0	0	0	0	0	0	0	0	1	0	0	1	0	1	1	0	0	0	0	0	0	1	0	0	0	0	0	0	0	1
Nakuru7	4	0	0	0	1	1	0	1	0	0	0	0	1	0	0	0	0	0	0	0	0	1	0	0	0	0	0	1	0	0	1	0	1	1	0	0	0	0	0	0	0	0	0	0	0	0	0	0	1
Nakuru7	4	0	0	0	1	1	0	1	0	0	0	0	1	0	0	0	0	0	0	0	0	1	0	0	0	0	0	1	0	0	1	0	1	1	0	0	0	0	0	0	0	0	0	0	0	0	0	0	1
Nakuru8	4	0	0	0	1	0	0	1	0	0	0	0	1	0	0	0	0	0	0	0	0	0	0	0	0	0	0	1	0	0	1	0	1	1	0	0	0	0	0	0	0	0	0	0	0	0	0	0	1
Nakuru8	4	0	0	0	1	0	0	1	0	0	0	0	1	0	0	0	0	0	0	0	0	0	0	0	0	0	0	1	0	0	1	0	1	1	0	0	0	0	0	0	0	0	0	0	0	0	0	0	1
Nakuru9	4	0	0	0	1	0	0	1	0	0	0	0	1	0	0	0	0	0	0	0	0	1	0	0	0	0	0	1	0	0	1	0	1	1	0	0	0	0	0	0	0	0	0	0	0	1	0	0	1
Nakuru9	4	0	0	0	1	0	0	1	0	0	0	0	1	0	0	0	0	0	0	0	0	1	0	0	0	0	0	1	0	0	1	0	1	1	0	0	0	0	0	0	0	0	0	0	0	1	0	0	1
OHJ102	5	1	1	1	0	0	1	1	1	1	0	1	0	1	1	0	1	1	0	1	0	1	1	1	1	1	0	1	0	1	0	1	1	1	1	0	1	1	0	1	0	1	1	0	0	0	0	1	0
OHJ102	5	1	1	1	0	0	1	1	1	1	0	1	0	1	1	0	1	1	0	1	0	1	1	1	1	1	0	1	0	1	0	1	1	1	1	0	1	1	0	1	0	1	1	0	0	0	0	1	0
OHJ1_11	5	1	0	0	0	0	0	0	1	0	1	0	0	0	0	0	1	1	0	1	0	1	1	0	1	0	0	0	1	1	0	0	0	0	1	0	0	1	0	0	0	1	0	1	0	0	0	1	0
OHJ1_11	5	1	0	0	0	0	0	0	1	0	1	0	0	0	0	0	1	1	0	1	0	1	1	0	1	0	0	0	1	1	0	0	0	0	1	0	0	1	0	0	0	1	0	1	0	0	0	1	0
OHJ2	5	1	1	1	0	0	1	1	1	0	1	1	0	1	1	0	1	1	1	1	0	1	1	1	1	1	1	0	0	1	0	1	1	1	1	1	1	1	1	1	0	1	0	1	0	0	0	1	0
OHJ2	5	1	1	1	0	0	1	1	1	0	1	1	0	1	1	0	1	1	1	1	0	1	1	1	1	1	1	0	0	1	0	1	1	1	1	1	1	1	1	1	0	1	0	1	0	0	0	1	0
OHJ30	5	1	0	1	0	0	0	1	1	1	1	1	0	0	0	1	1	1	1	1	1	1	1	0	1	0	0	1	0	1	0	1	1	1	1	1	1	1	1	1	0	1	1	1	0	1	1	1	0
OHJ30	5	1	0	1	0	0	0	1	1	1	1	1	0	0	0	1	1	1	1	1	1	1	1	0	1	0	0	1	0	1	0	1	1	1	1	1	1	1	1	1	0	1	1	1	0	1	1	1	0
OHJ34	5	1	1	1	0	0	0	1	1	0	1	1	0	1	0	0	1	1	0	1	1	1	1	0	1	1	0	0	0	1	0	0	1	0	1	1	0	1	0	1	1	1	1	1	0	1	0	1	0
OHJ34	5	1	1	1	0	0	0	1	1	0	1	1	0	1	0	0	1	1	0	1	1	1	1	0	1	1	0	0	0	1	0	0	1	0	1	1	0	1	0	1	1	1	1	1	0	1	0	1	0
OHJ41	5	1	0	1	0	0	0	1	1	1	1	1	0	1	1	1	0	1	0	1	1	1	1	0	1	1	0	1	0	1	0	0	1	0	1	0	0	1	0	1	0	1	0	1	0	1	1	1	0
OHJ41	5	1	0	1	0	0	0	1	1	1	1	1	0	1	1	1	0	1	0	1	1	1	1	0	1	1	0	1	0	1	0	0	1	0	1	0	0	1	0	1	0	1	0	1	0	1	1	1	0
OHJ42	5	1	1	1	0	0	0	1	1	1	1	1	0	0	0	0	1	1	1	1	0	1	1	0	1	0	1	1	0	1	1	0	0	1	1	1	1	1	1	1	0	1	0	1	0	0	1	1	0
OHJ42	5	1	1	1	0	0	0	1	1	1	1	1	0	0	0	0	1	1	1	1	0	1	1	0	1	0	1	1	0	1	1	0	0	1	1	1	1	1	1	1	0	1	0	1	0	0	1	1	0
OHJ44	5	1	1	1	0	0	0	0	1	1	1	1	0	1	1	0	1	1	0	1	0	0	1	0	1	1	0	0	0	1	0	0	1	1	1	0	1	1	1	1	1	1	1	0	0	0	1	1	0
OHJ44	5	1	1	1	0	0	0	0	1	1	1	1	0	1	1	0	1	1	0	1	0	0	1	0	1	1	0	0	0	1	0	0	1	1	1	0	1	1	1	1	1	1	1	0	0	0	1	1	0
OHJ45	5	1	1	1	0	0	1	1	1	1	1	1	0	0	0	0	1	1	1	1	0	1	1	1	1	0	0	1	0	1	0	0	1	1	1	1	1	1	0	1	0	1	0	1	0	0	0	1	0
OHJ45	5	1	1	1	0	0	1	1	1	1	1	1	0	0	0	0	1	1	1	1	0	1	1	1	1	0	0	1	0	1	0	0	1	1	1	1	1	1	0	1	0	1	0	1	0	0	0	1	0
OHJ47	5	1	1	1	0	0	1	0	1	1	0	1	0	1	1	0	1	1	0	1	0	1	1	0	1	1	0	1	0	0	0	0	1	1	1	1	1	1	0	1	0	1	0	1	0	1	1	1	0
OHJ47	5	1	1	1	0	0	1	0	1	1	0	1	0	1	1	0	1	1	0	1	0	1	1	0	1	1	0	1	0	0	0	0	1	1	1	1	1	1	0	1	0	1	0	1	0	1	1	1	0
OHJ48	5	1	1	1	0	0	1	1	1	1	1	1	0	0	0	0	1	1	0	1	0	1	1	1	1	0	0	1	1	1	0	1	1	1	1	1	1	1	1	1	0	1	0	1	0	0	0	1	0
OHJ48	5	1	1	1	0	0	1	1	1	1	1	1	0	0	0	0	1	1	0	1	0	1	1	1	1	0	0	1	1	1	0	1	1	1	1	1	1	1	1	1	0	1	0	1	0	0	0	1	0
OHJ4_11	5	1	1	1	0	0	0	0	1	1	1	1	0	0	0	0	1	1	1	1	1	1	1	0	1	0	0	1	1	1	0	0	1	1	1	0	0	1	1	0	0	1	0	1	1	0	1	1	0
OHJ4_11	5	1	1	1	0	0	0	0	1	1	1	1	0	0	0	0	1	1	1	1	1	1	1	0	1	0	0	1	1	1	0	0	1	1	1	0	0	1	1	0	0	1	0	1	1	0	1	1	0
OHJ53	5	1	1	1	0	1	1	1	1	1	1	1	0	1	1	0	1	1	0	1	0	1	1	1	1	1	0	1	0	1	0	0	1	1	1	1	1	1	1	1	0	1	0	1	0	0	0	1	0
OHJ53	5	1	1	1	0	1	1	1	1	1	1	1	0	1	1	0	1	1	0	1	0	1	1	1	1	1	0	1	0	1	0	0	1	1	1	1	1	1	1	1	0	1	0	1	0	0	0	1	0
OHJ54	5	1	1	1	0	1	0	0	1	1	1	1	0	1	1	0	0	1	0	1	0	1	1	1	1	1	0	1	0	1	1	1	1	1	1	0	1	1	0	1	0	1	1	0	1	1	1	1	0
OHJ54	5	1	1	1	0	1	0	0	1	1	1	1	0	1	1	0	0	1	0	1	0	1	1	1	1	1	0	1	0	1	1	1	1	1	1	0	1	1	0	1	0	1	1	0	1	1	1	1	0
OHJ62	5	1	1	1	0	0	0	1	1	1	1	1	0	0	0	0	1	1	1	1	1	1	1	1	1	0	0	1	0	1	0	0	1	1	1	1	1	1	1	1	0	1	1	1	0	0	1	1	0
OHJ62	5	1	1	1	0	0	0	1	1	1	1	1	0	0	0	0	1	1	1	1	1	1	1	1	1	0	0	1	0	1	0	0	1	1	1	1	1	1	1	1	0	1	1	1	0	0	1	1	0
OHJ68a	5	1	1	1	0	0	0	1	1	1	1	0	0	0	0	0	1	1	1	1	0	1	1	1	1	0	0	1	0	1	0	0	0	0	1	1	1	1	1	0	0	1	0	1	0	0	1	1	0
OHJ68a	5	1	1	1	0	0	0	1	1	1	1	0	0	0	0	0	1	1	1	1	0	1	1	1	1	0	0	1	0	1	0	0	0	0	1	1	1	1	1	0	0	1	0	1	0	0	1	1	0
OHJ72a	5	1	1	1	0	0	0	0	1	0	1	1	0	0	0	0	1	1	1	1	1	1	1	0	1	0	0	0	1	1	1	1	0	0	1	1	1	1	0	1	0	1	0	1	1	0	0	1	0
OHJ72a	5	1	1	1	0	0	0	0	1	0	1	1	0	0	0	0	1	1	1	1	1	1	1	0	1	0	0	0	1	1	1	1	0	0	1	1	1	1	0	1	0	1	0	1	1	0	0	1	0
OHJ76	5	1	0	1	0	0	1	1	1	1	1	1	0	0	0	0	1	1	1	1	0	1	1	0	1	0	0	1	1	1	0	0	1	1	1	1	1	1	0	1	1	1	0	1	0	0	0	1	0
OHJ76	5	1	0	1	0	0	1	1	1	1	1	1	0	0	0	0	1	1	1	1	0	1	1	0	1	0	0	1	1	1	0	0	1	1	1	1	1	1	0	1	1	1	0	1	0	0	0	1	0
OHJ77	5	1	1	1	0	0	1	1	1	1	1	1	0	1	1	0	1	1	1	1	0	1	1	0	1	1	0	1	0	1	0	0	1	0	1	1	1	0	0	1	0	1	0	1	0	0	0	1	0
OHJ77	5	1	1	1	0	0	1	1	1	1	1	1	0	1	1	0	1	1	1	1	0	1	1	0	1	1	0	1	0	1	0	0	1	0	1	1	1	0	0	1	0	1	0	1	0	0	0	1	0
OHJ84	5	1	0	1	0	1	0	1	1	1	1	0	0	1	1	1	1	1	0	1	1	1	1	1	1	1	0	1	0	1	0	1	1	1	1	1	1	1	1	1	0	1	1	1	0	0	1	1	0
OHJ84	5	1	0	1	0	1	0	1	1	1	1	0	0	1	1	1	1	1	0	1	1	1	1	1	1	1	0	1	0	1	0	1	1	1	1	1	1	1	1	1	0	1	1	1	0	0	1	1	0
OHJ88	5	1	0	1	0	0	1	1	1	0	1	0	0	0	0	1	1	1	1	1	0	1	1	1	1	0	1	1	0	1	0	0	1	0	1	1	1	1	1	1	0	1	0	1	0	0	0	1	0
OHJ88	5	1	0	1	0	0	1	1	1	0	1	0	0	0	0	1	1	1	1	1	0	1	1	1	1	0	1	1	0	1	0	0	1	0	1	1	1	1	1	1	0	1	0	1	0	0	0	1	0
OHJ89	5	1	1	1	0	0	0	0	1	1	0	1	0	1	1	1	1	1	0	1	0	1	1	1	1	1	0	1	0	1	0	1	1	1	1	0	1	1	0	1	1	1	0	1	0	0	1	1	0
OHJ89	5	1	1	1	0	0	0	0	1	1	0	1	0	1	1	1	1	1	0	1	0	1	1	1	1	1	0	1	0	1	0	1	1	1	1	0	1	1	0	1	1	1	0	1	0	0	1	1	0
OHJ96	5	1	1	1	0	0	1	1	1	0	0	1	0	1	0	0	1	1	0	1	0	1	1	0	1	1	0	1	1	1	0	1	1	0	1	1	1	1	1	0	0	1	0	1	1	0	0	1	0
OHJ96	5	1	1	1	0	0	1	1	1	0	0	1	0	1	0	0	1	1	0	1	0	1	1	0	1	1	0	1	1	1	0	1	1	0	1	1	1	1	1	0	0	1	0	1	1	0	0	1	0
OHJ97	5	1	1	1	0	0	0	0	1	0	1	1	0	1	1	0	1	1	1	1	0	1	1	0	1	1	0	0	1	1	0	0	1	0	1	1	1	1	0	1	0	1	0	1	0	0	0	1	0
OHJ97	5	1	1	1	0	0	0	0	1	0	1	1	0	1	1	0	1	1	1	1	0	1	1	0	1	1	0	0	1	1	0	0	1	0	1	1	1	1	0	1	0	1	0	1	0	0	0	1	0
OHJ9	5	1	0	1	0	1	1	1	1	1	1	1	0	1	0	1	1	1	1	1	0	1	1	1	1	1	0	1	1	1	0	1	1	1	1	1	1	1	0	0	0	1	1	0	0	0	0	1	0
OHJ9	5	1	0	1	0	1	1	1	1	1	1	1	0	1	0	1	1	1	1	1	0	1	1	1	1	1	0	1	1	1	0	1	1	1	1	1	1	1	0	0	0	1	1	0	0	0	0	1	0
[truncated: 180 more columns]
