# Supplementary material for: Do genome size differences within Brachionus asplanchnoidis (Rotifera, Monogononta) cause reproductive barriers among geographic populations?
Source: Hydrobiologia. Author manuscript; Available in PMC 2021 Nov 10. (PMC7611973; doi:10.1007/s10750-016-2872-x)
Supplement: Supplement 2 [file EMS137972-supplement-Supplement_2.zip › 73del_r2/73del_r2.txt]

30
31
33
34
35
36
37
38
39
40
42
43
44
45
46
47
48
49
50
51
54
55
57
58
59
62
63
66
69
70
72
73
76
77
79
80
81
82
83
85
86
87
88
89
90
91
93
94
95
96
97
100
101
102
103
104
105
106
107
108
109
111
112
113
116
117
118
119
120
121
122
125
126
