# Supplementary material for: Do genome size differences within Brachionus asplanchnoidis (Rotifera, Monogononta) cause reproductive barriers among geographic populations?
Source: Hydrobiologia. Author manuscript; Available in PMC 2021 Nov 10. (PMC7611973; doi:10.1007/s10750-016-2872-x)
Supplement: Supplement 2 [file EMS137972-supplement-Supplement_2.zip › 73del_r2/73del_r2_cluster.mat.txt]

---------------------------------------------------
RESULTS OF INDIVIDUAL LEVEL MIXTURE ANALYSIS:
Data file: 73del_r2.baps
Model: independent
Number of clustered individuals: 54
Number of groups in optimal partition: 4
Log(marginal likelihood) of optimal partition: -4376.1911
 
Best Partition: 
Cluster 1: {1, 2, 3, 4, 5}
Cluster 2: {6, 7, 8, 9, 10, 11, 30, 31, 32, 33, 34, 35, 36, 
           37, 38, 39, 40, 41, 42, 43, 44, 45, 46, 47, 48, 
           49, 50, 51, 52, 53, 54}
Cluster 3: {12, 13, 14}
Cluster 4: {15, 16, 17, 18, 19, 20, 21, 22, 23, 24, 25, 26, 
           27, 28, 29}
 
 
Changes in log(marginal likelihood) if indvidual i is moved to group j:
  ind      1        2        3        4        
    1:       .0    -56.7    -56.5   -337.4
    2:       .0    -61.2    -69.6   -327.1
    3:       .0    -60.9    -79.0   -335.6
    4:       .0    -25.1    -50.0   -336.4
    5:       .0    -65.2    -60.6   -182.2
    6:    -56.1       .0   -147.1   -430.1
    7:    -60.4       .0   -146.0   -435.8
    8:    -68.2       .0   -131.0   -425.6
    9:    -51.5       .0   -137.7   -417.8
   10:    -52.8       .0   -126.8   -410.2
   11:    -66.0       .0   -154.2   -452.2
   12:    -85.0   -195.0       .0   -243.5
   13:    -84.5   -184.6       .0   -249.4
   14:    -40.8   -142.3       .0   -183.8
   15:   -251.9   -464.8   -183.1       .0
   16:   -206.0   -410.6   -142.6       .0
   17:   -241.8   -459.9   -172.0       .0
   18:   -252.0   -457.3   -176.4       .0
   19:   -231.9   -441.5   -160.4       .0
   20:   -255.7   -473.4   -183.3       .0
   21:   -241.3   -454.7   -170.8       .0
   22:   -211.6   -414.3   -154.2       .0
   23:   -238.6   -440.3   -171.4       .0
   24:   -220.1   -425.2   -164.9       .0
   25:   -245.5   -449.3   -176.4       .0
   26:   -246.6   -454.3   -177.4       .0
   27:   -247.3   -449.1   -182.4       .0
   28:   -236.9   -453.5   -173.6       .0
   29:   -245.9   -462.5   -190.1       .0
   30:    -65.3       .0   -127.9   -401.6
   31:    -39.4       .0    -96.3   -350.6
   32:    -70.8       .0   -146.2   -458.7
   33:    -82.7       .0   -148.0   -461.6
   34:    -61.8       .0   -122.0   -414.6
   35:    -42.2       .0    -93.5   -364.9
   36:    -60.3       .0   -116.5   -395.2
   37:    -59.7       .0   -117.9   -398.5
   38:    -69.7       .0   -137.4   -412.0
   39:    -60.6       .0   -121.4   -389.9
   40:    -62.6       .0   -136.4   -405.5
   41:    -52.2       .0    -92.0   -365.2
   42:    -73.5       .0   -145.8   -431.3
   43:    -66.9       .0   -125.0   -400.3
   44:    -71.0       .0   -152.7   -439.5
   45:    -35.5       .0   -110.7   -374.7
   46:    -43.8       .0   -109.3   -425.4
   47:    -56.5       .0   -115.4   -399.7
   48:    -49.1       .0   -126.0   -397.0
   49:    -65.1       .0   -141.4   -428.1
   50:    -40.6       .0   -108.4   -393.9
   51:    -66.4       .0   -137.8   -431.8
   52:    -52.3       .0   -128.7   -398.8
   53:    -60.1       .0   -143.6   -448.6
   54:    -79.9       .0   -143.2   -420.5
 
 
KL-divergence matrix in PHYLIP format:
4
Cluster_1  0.000  0.438  0.473  1.624 
Cluster_2  0.438  0.000  0.948  2.617 
Cluster_3  0.473  0.948  0.000  1.195 
Cluster_4  1.624  2.617  1.195  0.000 
 
 
List of sizes of 10 best visited partitions and corresponding log(ml) values
4    -4376.1911
3    -4418.7307
5    -4442.8402
5    -4445.2875
5    -4472.5042
5    -4481.647
5    -4484.7921
6    -4488.5884
5    -4490.7096
5    -4494.444
 
 
Probabilities for number of clusters
4   1
