# Supplementary material for: Do genome size differences within Brachionus asplanchnoidis (Rotifera, Monogononta) cause reproductive barriers among geographic populations?
Source: Hydrobiologia. Author manuscript; Available in PMC 2021 Nov 10. (PMC7611973; doi:10.1007/s10750-016-2872-x)
Supplement: Supplement 2 [file EMS137972-supplement-Supplement_2.zip › 73del_r3/73del_r3.txt]

31
32
33
34
35
36
38
39
41
42
43
44
45
46
47
48
49
50
51
52
53
54
55
56
57
58
59
60
64
65
66
67
68
69
70
71
73
74
75
76
77
78
80
81
82
83
84
86
87
90
93
96
97
100
102
103
105
106
107
108
109
110
111
112
113
114
115
119
120
122
124
125
126
