# Supplementary material for: Do genome size differences within Brachionus asplanchnoidis (Rotifera, Monogononta) cause reproductive barriers among geographic populations?
Source: Hydrobiologia. Author manuscript; Available in PMC 2021 Nov 10. (PMC7611973; doi:10.1007/s10750-016-2872-x)
Supplement: Supplement 2 [file EMS137972-supplement-Supplement_2.zip › 73del_r3/73del_r3_cluster.mat.txt]

---------------------------------------------------
RESULTS OF INDIVIDUAL LEVEL MIXTURE ANALYSIS:
Data file: 73del_r3.baps
Model: independent
Number of clustered individuals: 54
Number of groups in optimal partition: 4
Log(marginal likelihood) of optimal partition: -4288.2239
 
Best Partition: 
Cluster 1: {6, 7, 8, 9, 10, 11, 30, 31, 32, 33, 34, 35, 36, 
           37, 38, 39, 40, 41, 42, 43, 44, 45, 46, 47, 48, 
           49, 50, 51, 52, 53, 54}
Cluster 2: {1, 2, 3, 4, 5}
Cluster 3: {12, 13, 14}
Cluster 4: {15, 16, 17, 18, 19, 20, 21, 22, 23, 24, 25, 26, 
           27, 28, 29}
 
 
Changes in log(marginal likelihood) if indvidual i is moved to group j:
  ind      1        2        3        4        
    1:    -59.3       .0    -56.5   -337.4
    2:    -66.5       .0    -69.6   -327.1
    3:    -65.0       .0    -79.0   -335.6
    4:    -23.7       .0    -50.0   -336.4
    5:    -71.9       .0    -60.6   -182.2
    6:       .0    -59.4   -150.3   -433.3
    7:       .0    -65.1   -150.7   -440.5
    8:       .0    -71.1   -133.9   -428.6
    9:       .0    -55.2   -141.4   -421.5
   10:       .0    -50.7   -124.8   -408.2
   11:       .0    -62.0   -150.1   -448.1
   12:   -199.0    -85.0       .0   -243.5
   13:   -188.2    -84.5       .0   -249.4
   14:   -141.3    -40.8       .0   -183.8
   15:   -470.7   -251.9   -183.1       .0
   16:   -418.9   -206.0   -142.6       .0
   17:   -465.8   -241.8   -172.0       .0
   18:   -463.9   -252.0   -176.4       .0
   19:   -446.8   -231.9   -160.4       .0
   20:   -477.9   -255.7   -183.3       .0
   21:   -460.3   -241.3   -170.8       .0
   22:   -421.6   -211.6   -154.2       .0
   23:   -446.9   -238.6   -171.4       .0
   24:   -434.1   -220.1   -164.9       .0
   25:   -455.5   -245.5   -176.4       .0
   26:   -463.3   -246.6   -177.4       .0
   27:   -459.8   -247.3   -182.4       .0
   28:   -460.4   -236.9   -173.6       .0
   29:   -467.2   -245.9   -190.1       .0
   30:       .0    -62.4   -142.3   -427.6
   31:       .0    -19.9    -36.4   -273.9
   32:       .0    -63.8   -131.9   -403.1
   33:       .0    -64.1   -120.3   -399.0
   34:       .0    -81.9   -153.6   -447.8
   35:       .0    -78.7   -155.5   -451.7
   36:       .0    -70.8   -141.0   -443.3
   37:       .0    -52.6   -123.3   -413.6
   38:       .0    -66.1   -143.8   -425.3
   39:       .0    -71.0   -119.4   -376.6
   40:       .0    -82.9   -147.5   -441.0
   41:       .0    -67.6   -145.0   -422.5
   42:       .0    -44.7   -110.3   -426.3
   43:       .0    -69.2   -136.9   -429.6
   44:       .0    -64.4   -130.8   -424.0
   45:       .0    -54.8   -113.7   -398.0
   46:       .0    -46.7   -123.6   -394.6
   47:       .0    -67.0   -129.0   -410.7
   48:       .0    -52.8   -130.6   -408.8
   49:       .0    -67.9   -138.4   -433.5
   50:       .0    -48.8   -110.9   -403.5
   51:       .0    -56.8   -119.2   -397.7
   52:       .0    -63.9   -136.6   -436.6
   53:       .0    -53.5   -130.0   -400.1
   54:       .0    -80.3   -143.7   -421.0
 
 
KL-divergence matrix in PHYLIP format:
4
Cluster_1  0.000  0.457  0.964  2.649 
Cluster_2  0.457  0.000  0.473  1.624 
Cluster_3  0.964  0.473  0.000  1.195 
Cluster_4  2.649  1.624  1.195  0.000 
 
 
List of sizes of 10 best visited partitions and corresponding log(ml) values
4    -4288.2239
5    -4301.2864
5    -4329.5636
3    -4330.7634
5    -4371.3563
5    -4374.7756
5    -4376.2589
5    -4381.5643
5    -4383.1249
6    -4397.6485
 
 
Probabilities for number of clusters
4   1
