# Supplementary material for: Do genome size differences within Brachionus asplanchnoidis (Rotifera, Monogononta) cause reproductive barriers among geographic populations?
Source: Hydrobiologia. Author manuscript; Available in PMC 2021 Nov 10. (PMC7611973; doi:10.1007/s10750-016-2872-x)
Supplement: Supplement 2 [file EMS137972-supplement-Supplement_2.zip › 73del_r4/73del_r4.txt]

31
33
34
35
36
38
39
40
43
45
46
47
49
51
53
54
55
56
57
58
59
60
61
63
64
67
68
69
70
71
72
73
74
75
76
77
78
79
81
84
85
86
87
88
89
90
92
93
94
95
96
98
99
100
102
103
105
106
107
108
109
111
112
113
115
117
118
119
121
122
123
125
127
