# Supplementary material for: Do genome size differences within Brachionus asplanchnoidis (Rotifera, Monogononta) cause reproductive barriers among geographic populations?
Source: Hydrobiologia. Author manuscript; Available in PMC 2021 Nov 10. (PMC7611973; doi:10.1007/s10750-016-2872-x)
Supplement: Supplement 2 [file EMS137972-supplement-Supplement_2.zip › 73del_r4/73del_r4_cluster.mat.txt]

---------------------------------------------------
RESULTS OF INDIVIDUAL LEVEL MIXTURE ANALYSIS:
Data file: 73del_r4.baps
Model: independent
Number of clustered individuals: 54
Number of groups in optimal partition: 4
Log(marginal likelihood) of optimal partition: -4274.5067
 
Best Partition: 
Cluster 1: {1, 2, 3, 4, 5}
Cluster 2: {6, 7, 8, 9, 10, 11, 30, 31, 32, 33, 34, 35, 36, 
           37, 38, 39, 40, 41, 42, 43, 44, 45, 46, 47, 48, 
           49, 50, 51, 52, 53, 54}
Cluster 3: {12, 13, 14}
Cluster 4: {15, 16, 17, 18, 19, 20, 21, 22, 23, 24, 25, 26, 
           27, 28, 29}
 
 
Changes in log(marginal likelihood) if indvidual i is moved to group j:
  ind      1        2        3        4        
    1:       .0    -60.7    -56.5   -337.4
    2:       .0    -68.0    -69.6   -327.1
    3:       .0    -64.7    -79.0   -335.6
    4:       .0    -24.5    -50.0   -336.4
    5:       .0    -73.9    -60.6   -182.2
    6:    -62.1       .0   -153.0   -436.1
    7:    -66.5       .0   -152.1   -441.8
    8:    -73.0       .0   -135.7   -430.4
    9:    -54.3       .0   -140.6   -420.7
   10:    -57.2       .0   -131.2   -414.7
   11:    -65.3       .0   -153.4   -451.4
   12:    -85.0   -204.7       .0   -243.5
   13:    -84.5   -193.4       .0   -249.4
   14:    -40.8   -146.8       .0   -183.8
   15:   -251.9   -474.8   -183.1       .0
   16:   -206.0   -417.6   -142.6       .0
   17:   -241.8   -465.6   -172.0       .0
   18:   -252.0   -464.9   -176.4       .0
   19:   -231.9   -448.4   -160.4       .0
   20:   -255.7   -478.9   -183.3       .0
   21:   -241.3   -461.9   -170.8       .0
   22:   -211.6   -425.0   -154.2       .0
   23:   -238.6   -449.9   -171.4       .0
   24:   -220.1   -436.0   -164.9       .0
   25:   -245.5   -457.3   -176.4       .0
   26:   -246.6   -466.3   -177.4       .0
   27:   -247.3   -461.6   -182.4       .0
   28:   -236.9   -458.7   -173.6       .0
   29:   -245.9   -471.3   -190.1       .0
   30:    -63.9       .0   -143.8   -429.1
   31:    -60.8       .0   -123.3   -397.0
   32:     -9.3       .0    -25.9   -263.4
   33:    -30.9       .0    -87.8   -342.1
   34:    -76.9       .0   -138.5   -442.7
   35:    -55.3       .0   -133.7   -411.7
   36:    -71.7       .0   -140.8   -407.4
   37:    -72.7       .0   -139.2   -439.2
   38:    -72.6       .0   -148.0   -460.5
   39:    -79.3       .0   -151.0   -445.2
   40:    -64.4       .0   -132.1   -406.8
   41:    -73.3       .0   -138.2   -418.5
   42:    -59.4       .0   -130.7   -424.3
   43:    -64.5       .0   -145.7   -433.6
   44:    -72.7       .0   -138.4   -434.9
   45:    -68.1       .0   -145.5   -423.1
   46:    -64.8       .0   -140.0   -439.1
   47:    -66.0       .0   -128.0   -409.7
   48:    -50.7       .0   -128.6   -406.7
   49:    -70.3       .0   -146.6   -433.3
   50:    -41.6       .0   -109.3   -394.9
   51:    -68.3       .0   -138.9   -433.9
   52:    -75.0       .0   -131.0   -446.4
   53:    -60.6       .0   -144.1   -449.1
   54:    -68.5       .0   -148.7   -436.1
 
 
KL-divergence matrix in PHYLIP format:
4
Cluster_1  0.000  0.462  0.473  1.624 
Cluster_2  0.462  0.000  0.985  2.667 
Cluster_3  0.473  0.985  0.000  1.195 
Cluster_4  1.624  2.667  1.195  0.000 
 
 
List of sizes of 10 best visited partitions and corresponding log(ml) values
4    -4274.5067
5    -4277.0496
5    -4290.5909
6    -4293.1338
5    -4302.0768
3    -4317.0462
6    -4318.161
6    -4330.8033
 
 
Probabilities for number of clusters
4   0.9271
5   0.072903
