# Supplementary material for: Do genome size differences within Brachionus asplanchnoidis (Rotifera, Monogononta) cause reproductive barriers among geographic populations?
Source: Hydrobiologia. Author manuscript; Available in PMC 2021 Nov 10. (PMC7611973; doi:10.1007/s10750-016-2872-x)
Supplement: Supplement 2 [file EMS137972-supplement-Supplement_2.zip › alldata/sim_alldata.admix.mat.txt]

 
---------------------------------------------------
RESULTS OF ADMIXTURE ANALYSIS BASED
ON MIXTURE CLUSTERING OF INDIVIDUALS
Data file: sim_alldata.cluster.mat
Number of individuals: 127
Results based on 250 simulations from posterior allele frequencies.
 
         1     2     3     4   p
1:    0.00  1.00  0.00  0.00:  1
2:    0.00  1.00  0.00  0.00:  1
3:    0.00  1.00  0.00  0.00:  1
4:    0.00  1.00  0.00  0.00:  1
5:    0.00  1.00  0.00  0.00:  1
6:    1.00  0.00  0.00  0.00:  1
7:    1.00  0.00  0.00  0.00:  1
8:    1.00  0.00  0.00  0.00:  1
9:    1.00  0.00  0.00  0.00:  1
10:   1.00  0.00  0.00  0.00:  1
11:   1.00  0.00  0.00  0.00:  1
12:   0.00  0.00  1.00  0.00:  1
13:   0.00  0.00  1.00  0.00:  1
14:   0.00  0.00  1.00  0.00:  1
15:   0.00  0.00  0.00  1.00:  1
16:   0.00  0.00  0.00  1.00:  1
17:   0.00  0.00  0.00  1.00:  1
18:   0.00  0.00  0.00  1.00:  1
19:   0.00  0.00  0.00  1.00:  1
20:   0.00  0.00  0.00  1.00:  1
21:   0.00  0.00  0.00  1.00:  1
22:   0.00  0.00  0.00  1.00:  1
23:   0.00  0.00  0.00  1.00:  1
24:   0.00  0.00  0.00  1.00:  1
25:   0.00  0.00  0.00  1.00:  1
26:   0.00  0.00  0.00  1.00:  1
27:   0.00  0.00  0.00  1.00:  1
28:   0.00  0.00  0.00  1.00:  1
29:   0.00  0.00  0.00  1.00:  1
30:   1.00  0.00  0.00  0.00:  1
31:   1.00  0.00  0.00  0.00:  1
32:   1.00  0.00  0.00  0.00:  1
33:   1.00  0.00  0.00  0.00:  1
34:   1.00  0.00  0.00  0.00:  1
35:   1.00  0.00  0.00  0.00:  1
36:   1.00  0.00  0.00  0.00:  1
37:   0.77  0.00  0.16  0.07:  0
38:   1.00  0.00  0.00  0.00:  1
39:   1.00  0.00  0.00  0.00:  1
40:   1.00  0.00  0.00  0.00:  1
41:   1.00  0.00  0.00  0.00:  1
42:   1.00  0.00  0.00  0.00:  1
43:   1.00  0.00  0.00  0.00:  1
44:   1.00  0.00  0.00  0.00:  1
45:   1.00  0.00  0.00  0.00:  1
46:   1.00  0.00  0.00  0.00:  1
47:   1.00  0.00  0.00  0.00:  1
48:   1.00  0.00  0.00  0.00:  1
49:   1.00  0.00  0.00  0.00:  1
50:   1.00  0.00  0.00  0.00:  1
51:   1.00  0.00  0.00  0.00:  1
52:   1.00  0.00  0.00  0.00:  1
53:   1.00  0.00  0.00  0.00:  1
54:   1.00  0.00  0.00  0.00:  1
55:   1.00  0.00  0.00  0.00:  1
56:   1.00  0.00  0.00  0.00:  1
57:   1.00  0.00  0.00  0.00:  1
58:   1.00  0.00  0.00  0.00:  1
59:   1.00  0.00  0.00  0.00:  1
60:   1.00  0.00  0.00  0.00:  1
61:   1.00  0.00  0.00  0.00:  1
62:   1.00  0.00  0.00  0.00:  1
63:   1.00  0.00  0.00  0.00:  1
64:   1.00  0.00  0.00  0.00:  1
65:   1.00  0.00  0.00  0.00:  1
66:   1.00  0.00  0.00  0.00:  1
67:   1.00  0.00  0.00  0.00:  1
68:   1.00  0.00  0.00  0.00:  1
69:   1.00  0.00  0.00  0.00:  1
70:   1.00  0.00  0.00  0.00:  1
71:   0.91  0.00  0.09  0.00:  0.02
72:   1.00  0.00  0.00  0.00:  1
73:   1.00  0.00  0.00  0.00:  1
74:   1.00  0.00  0.00  0.00:  1
75:   1.00  0.00  0.00  0.00:  1
76:   1.00  0.00  0.00  0.00:  1
77:   1.00  0.00  0.00  0.00:  1
78:   1.00  0.00  0.00  0.00:  1
79:   1.00  0.00  0.00  0.00:  1
80:   1.00  0.00  0.00  0.00:  1
81:   1.00  0.00  0.00  0.00:  1
82:   1.00  0.00  0.00  0.00:  1
83:   1.00  0.00  0.00  0.00:  1
84:   1.00  0.00  0.00  0.00:  1
85:   1.00  0.00  0.00  0.00:  1
86:   1.00  0.00  0.00  0.00:  1
87:   1.00  0.00  0.00  0.00:  1
88:   1.00  0.00  0.00  0.00:  1
89:   1.00  0.00  0.00  0.00:  1
90:   1.00  0.00  0.00  0.00:  1
91:   1.00  0.00  0.00  0.00:  1
92:   1.00  0.00  0.00  0.00:  1
93:   1.00  0.00  0.00  0.00:  1
94:   1.00  0.00  0.00  0.00:  1
95:   1.00  0.00  0.00  0.00:  1
96:   1.00  0.00  0.00  0.00:  1
97:   1.00  0.00  0.00  0.00:  1
98:   1.00  0.00  0.00  0.00:  1
99:   1.00  0.00  0.00  0.00:  1
100:  1.00  0.00  0.00  0.00:  1
101:  1.00  0.00  0.00  0.00:  1
102:  1.00  0.00  0.00  0.00:  1
103:  1.00  0.00  0.00  0.00:  1
104:  1.00  0.00  0.00  0.00:  1
105:  1.00  0.00  0.00  0.00:  1
106:  1.00  0.00  0.00  0.00:  1
107:  1.00  0.00  0.00  0.00:  1
108:  1.00  0.00  0.00  0.00:  1
109:  1.00  0.00  0.00  0.00:  1
110:  1.00  0.00  0.00  0.00:  1
111:  1.00  0.00  0.00  0.00:  1
112:  1.00  0.00  0.00  0.00:  1
113:  1.00  0.00  0.00  0.00:  1
114:  1.00  0.00  0.00  0.00:  1
115:  1.00  0.00  0.00  0.00:  1
116:  1.00  0.00  0.00  0.00:  1
117:  1.00  0.00  0.00  0.00:  1
118:  1.00  0.00  0.00  0.00:  1
119:  1.00  0.00  0.00  0.00:  1
120:  1.00  0.00  0.00  0.00:  1
121:  1.00  0.00  0.00  0.00:  1
122:  1.00  0.00  0.00  0.00:  1
123:  1.00  0.00  0.00  0.00:  1
124:  1.00  0.00  0.00  0.00:  1
125:  1.00  0.00  0.00  0.00:  1
126:  1.00  0.00  0.00  0.00:  1
127:  1.00  0.00  0.00  0.00:  1
