# Supplementary material for: Do genome size differences within Brachionus asplanchnoidis (Rotifera, Monogononta) cause reproductive barriers among geographic populations?
Source: Hydrobiologia. Author manuscript; Available in PMC 2021 Nov 10. (PMC7611973; doi:10.1007/s10750-016-2872-x)
Supplement: Supplement 2 [file EMS137972-supplement-Supplement_2.zip › alldata/sim_alldata.cluster.txt]

---------------------------------------------------
RESULTS OF INDIVIDUAL LEVEL MIXTURE ANALYSIS:
Data file: sim_alldata.baps
Model: independent
Number of clustered individuals: 127
Number of groups in optimal partition: 4
Log(marginal likelihood) of optimal partition: -9384.2533
 
Best Partition: 
Cluster 1: {6, 7, 8, 9, 10, 11, 30, 31, 32, 33, 34, 35, 36, 
           37, 38, 39, 40, 41, 42, 43, 44, 45, 46, 47, 48, 
           49, 50, 51, 52, 53, 54, 55, 56, 57, 58, 59, 60, 
           61, 62, 63, 64, 65, 66, 67, 68, 69, 70, 71, 72, 
           73, 74, 75, 76, 77, 78, 79, 80, 81, 82, 83, 84, 
           85, 86, 87, 88, 89, 90, 91, 92, 93, 94, 95, 96, 
           97, 98, 99, 100, 101, 102, 103, 104, 105, 106, 107, 
           108, 109, 110, 111, 112, 113, 114, 115, 116, 117, 
           118, 119, 120, 121, 122, 123, 124, 125, 126, 127}
Cluster 2: {1, 2, 3, 4, 5}
Cluster 3: {12, 13, 14}
Cluster 4: {15, 16, 17, 18, 19, 20, 21, 22, 23, 24, 25, 26, 
           27, 28, 29}
 
 
Changes in log(marginal likelihood) if indvidual i is moved to group j:
  ind      1        2        3        4        
    1:    -67.0       .0    -56.5   -337.4
    2:    -73.7       .0    -69.6   -327.1
    3:    -71.4       .0    -79.0   -335.6
    4:    -31.5       .0    -50.0   -336.4
    5:    -93.7       .0    -60.6   -182.2
    6:       .0    -57.3   -148.2   -431.2
    7:       .0    -61.3   -146.9   -436.6
    8:       .0    -70.9   -133.7   -428.4
    9:       .0    -55.9   -142.2   -422.3
   10:       .0    -53.7   -127.7   -411.2
   11:       .0    -65.2   -153.3   -451.3
   12:   -228.7    -85.0       .0   -243.5
   13:   -216.3    -84.5       .0   -249.4
   14:   -170.8    -40.8       .0   -183.8
   15:   -558.6   -251.9   -183.1       .0
   16:   -496.5   -206.0   -142.6       .0
   17:   -546.9   -241.8   -172.0       .0
   18:   -549.0   -252.0   -176.4       .0
   19:   -528.6   -231.9   -160.4       .0
   20:   -564.0   -255.7   -183.3       .0
   21:   -545.8   -241.3   -170.8       .0
   22:   -505.4   -211.6   -154.2       .0
   23:   -530.0   -238.6   -171.4       .0
   24:   -515.5   -220.1   -164.9       .0
   25:   -541.9   -245.5   -176.4       .0
   26:   -548.3   -246.6   -177.4       .0
   27:   -544.5   -247.3   -182.4       .0
   28:   -545.4   -236.9   -173.6       .0
   29:   -554.6   -245.9   -190.1       .0
   30:       .0    -65.7   -145.6   -430.9
   31:       .0    -55.4   -109.5   -374.3
   32:       .0    -66.4   -128.9   -402.6
   33:       .0    -46.2   -114.1   -394.4
   34:       .0    -59.0   -120.5   -399.9
   35:       .0    -60.8   -132.6   -406.6
   36:       .0    -76.2   -137.0   -435.7
   37:       .0    -24.2    -40.8   -278.2
   38:       .0    -64.3   -119.1   -413.0
   39:       .0    -63.8   -134.3   -425.2
   40:       .0    -66.3   -134.5   -405.6
   41:       .0    -35.7    -92.6   -346.9
   42:       .0    -78.7   -140.3   -444.6
   43:       .0    -49.5   -127.5   -397.8
   44:       .0    -56.3   -134.7   -412.7
   45:       .0    -47.5   -124.0   -402.0
   46:       .0    -46.8   -108.0   -400.7
   47:       .0    -81.1   -151.9   -461.3
   48:       .0    -72.3   -141.4   -408.0
   49:       .0    -79.9   -132.8   -451.8
   50:       .0    -73.5   -139.9   -439.9
   51:       .0    -64.0   -124.5   -411.0
   52:       .0    -74.1   -149.6   -462.1
   53:       .0    -85.3   -150.7   -464.2
   54:       .0    -59.6   -120.7   -412.6
   55:       .0    -48.9   -105.2   -393.1
   56:       .0    -66.0   -126.1   -418.8
   57:       .0    -63.4   -131.1   -419.9
   58:       .0    -57.4   -123.8   -410.2
   59:       .0    -60.6   -126.7   -431.2
   60:       .0    -47.0    -98.3   -369.7
   61:       .0    -65.5   -121.7   -400.4
   62:       .0    -82.4   -154.1   -448.3
   63:       .0    -79.1   -156.0   -452.2
   64:       .0    -57.0   -115.2   -395.8
   65:       .0    -68.1   -135.8   -410.4
   66:       .0    -74.6   -139.4   -419.8
   67:       .0    -59.8   -120.6   -389.1
   68:       .0    -69.3   -143.0   -412.1
   69:       .0    -76.3   -128.4   -432.7
   70:       .0    -67.0   -123.5   -415.9
   71:       .0    -50.5    -90.3   -363.6
   72:       .0    -75.2   -145.4   -447.6
   73:       .0    -76.4   -146.5   -427.3
   74:       .0    -73.4   -145.7   -431.3
   75:       .0    -64.4   -122.5   -397.8
   76:       .0    -61.4   -127.0   -412.9
   77:       .0    -70.6   -136.5   -426.5
   78:       .0    -76.1   -157.8   -444.6
   79:       .0    -58.3   -129.1   -419.4
   80:       .0    -67.0   -138.3   -431.9
   81:       .0    -70.0   -142.8   -435.0
   82:       .0    -66.2   -147.3   -435.3
   83:       .0    -75.6   -141.3   -437.8
   84:       .0    -38.9   -114.1   -378.1
   85:       .0    -69.8   -147.4   -429.0
   86:       .0    -50.9   -132.2   -410.2
   87:       .0    -63.6   -140.5   -431.6
   88:       .0    -76.7   -125.1   -382.3
   89:       .0    -79.4   -144.0   -437.5
   90:       .0    -67.2   -139.9   -432.4
   91:       .0    -72.2   -149.6   -427.1
   92:       .0    -50.6   -116.1   -432.1
   93:       .0    -70.8   -139.0   -456.2
   94:       .0    -68.3   -136.0   -428.7
   95:       .0    -71.1   -137.4   -430.6
   96:       .0    -50.9   -112.6   -416.3
   97:       .0    -65.6   -140.8   -439.9
   98:       .0    -60.6   -119.5   -403.8
   99:       .0    -51.6   -128.5   -399.5
  100:       .0    -49.9   -113.2   -405.5
  101:       .0    -69.3   -131.3   -413.0
  102:       .0    -60.8   -132.3   -433.6
  103:       .0    -54.7   -132.0   -426.4
  104:       .0    -54.9   -132.7   -410.9
  105:       .0    -37.9   -124.3   -391.8
  106:       .0    -61.1   -126.6   -418.2
  107:       .0    -61.7   -121.8   -410.1
  108:       .0    -64.2   -118.2   -410.0
  109:       .0    -55.9   -141.0   -414.2
  110:       .0    -64.6   -140.9   -427.6
  111:       .0    -69.5   -134.0   -409.2
  112:       .0    -63.1   -129.3   -429.3
  113:       .0    -55.3   -123.9   -416.0
  114:       .0    -46.9   -114.6   -400.2
  115:       .0    -70.0   -141.4   -435.4
  116:       .0    -69.7   -140.2   -435.3
  117:       .0    -57.0   -119.0   -411.6
  118:       .0    -60.2   -122.5   -401.1
  119:       .0    -70.2   -142.1   -444.5
  120:       .0    -74.9   -130.9   -446.3
  121:       .0    -68.7   -141.3   -441.4
  122:       .0    -48.3   -122.2   -433.8
  123:       .0    -57.4   -133.8   -403.9
  124:       .0    -64.6   -148.1   -453.1
  125:       .0    -59.7   -142.0   -442.8
  126:       .0    -70.3   -150.6   -438.0
  127:       .0    -81.5   -144.9   -422.2
 
 
KL-divergence matrix in PHYLIP format:
4
Cluster_1  0.000  0.508  1.070  2.931 
Cluster_2  0.508  0.000  0.473  1.624 
Cluster_3  1.070  0.473  0.000  1.195 
Cluster_4  2.931  1.624  1.195  0.000 
 
 
List of sizes of 10 best visited partitions and corresponding log(ml) values
4    -9384.2533
5    -9401.6797
6    -9417.7638
5    -9419.0549
3    -9426.7928
3    -9455.2659
3    -9485.8246
3    -9491.4373
3    -9499.5422
3    -9509.4593
 
 
Probabilities for number of clusters
4   1
