# Supplementary material for: Do genome size differences within Brachionus asplanchnoidis (Rotifera, Monogononta) cause reproductive barriers among geographic populations?
Source: Hydrobiologia. Author manuscript; Available in PMC 2021 Nov 10. (PMC7611973; doi:10.1007/s10750-016-2872-x)
Supplement: Supplement 2 [file EMS137972-supplement-Supplement_2.zip › alldata/sim_alldata.str]

Loc1	Loc2	Loc3	Loc4	Loc5	Loc6	Loc7	Loc8	Loc9	Loc10	Loc11	Loc12	Loc13	Loc14	Loc15	Loc16	Loc17	Loc18	Loc19	Loc20	Loc21	Loc22	Loc23	Loc24	Loc25	Loc26	Loc27	Loc28	Loc29	Loc30	Loc31	Loc32	Loc33	Loc34	Loc35	Loc36	Loc37	Loc38	Loc39	Loc40	Loc41	Loc42	Loc43	Loc44	Loc45	Loc46	Loc47	Loc48	Loc49	Loc50
OHJ22xMNCHU24n1	1	1	1	0	1	0	1	0	1	0	1	1	1	0	0	0	0	1	1	1	1	1	1	1	1	0	1	0	1	1	0	0	0	0	1	1	1	1	1	1	0	1	0	1	0	0	0	1	1
OHJ22xMNCHU24n1	1	1	1	0	1	0	1	0	1	0	1	1	1	0	0	0	0	1	1	1	1	1	1	1	1	0	1	0	1	1	0	0	0	0	1	1	1	1	1	1	0	1	0	1	0	0	0	1	1
OHJ22xMNCHU24n2	1	1	1	1	1	0	0	0	1	0	1	0	1	0	0	0	1	1	0	1	1	1	1	1	1	0	0	1	1	1	0	0	0	0	1	0	1	1	1	1	1	1	0	1	0	0	1	1	1
OHJ22xMNCHU24n2	1	1	1	1	1	0	0	0	1	0	1	0	1	0	0	0	1	1	0	1	1	1	1	1	1	0	0	1	1	1	0	0	0	0	1	0	1	1	1	1	1	1	0	1	0	0	1	1	1
MNCHU24xOHJ22n1	1	1	1	1	1	0	0	0	1	0	1	0	1	0	0	0	0	1	0	1	1	1	1	1	1	0	0	1	1	1	0	0	0	1	1	0	1	0	0	1	0	1	0	1	0	0	1	1	1
MNCHU24xOHJ22n1	1	1	1	1	1	0	0	0	1	0	1	0	1	0	0	0	0	1	0	1	1	1	1	1	1	0	0	1	1	1	0	0	0	1	1	0	1	0	0	1	0	1	0	1	0	0	1	1	1
MNCHU24xOHJ7n1	1	1	1	1	0	0	0	0	1	0	1	1	1	1	1	0	1	1	0	1	1	1	1	1	1	1	0	1	1	1	0	1	1	1	1	0	1	1	1	1	0	1	0	1	1	0	1	1	0
MNCHU24xOHJ7n1	1	1	1	1	0	0	0	0	1	0	1	1	1	1	1	0	1	1	0	1	1	1	1	1	1	1	0	1	1	1	0	1	1	1	1	0	1	1	1	1	0	1	0	1	1	0	1	1	0
OHJ22xNakuru4n1	1	1	1	0	0	0	0	1	1	0	1	0	1	0	0	0	0	1	0	1	1	1	1	0	1	0	1	1	0	1	0	0	0	1	1	0	1	0	1	0	0	1	0	1	0	0	0	1	1
OHJ22xNakuru4n1	1	1	1	0	0	0	0	1	1	0	1	0	1	0	0	0	0	1	0	1	1	1	1	0	1	0	1	1	0	1	0	0	0	1	1	0	1	0	1	0	0	1	0	1	0	0	0	1	1
OHJ22x7n11	2	1	1	1	0	0	0	0	1	1	1	1	0	1	1	0	1	1	1	1	1	1	1	1	1	1	0	1	0	1	0	0	1	1	1	1	1	0	1	1	0	1	0	1	0	0	1	1	0
OHJ22x7n11	2	1	1	1	0	0	0	0	1	1	1	1	0	1	1	0	1	1	1	1	1	1	1	1	1	1	0	1	0	1	0	0	1	1	1	1	1	0	1	1	0	1	0	1	0	0	1	1	0
OHJ22x7n13	2	1	1	1	0	1	0	0	1	1	1	1	0	1	1	1	1	1	0	1	1	1	1	1	1	1	0	1	0	1	0	0	1	1	1	1	1	0	1	1	0	1	0	1	0	0	1	1	0
OHJ22x7n13	2	1	1	1	0	1	0	0	1	1	1	1	0	1	1	1	1	1	0	1	1	1	1	1	1	1	0	1	0	1	0	0	1	1	1	1	1	0	1	1	0	1	0	1	0	0	1	1	0
OHJ22x7n17	2	1	1	1	0	1	0	0	1	1	1	1	0	0	0	1	1	1	1	1	1	1	1	1	1	0	0	1	0	1	0	0	1	1	1	1	1	1	1	1	0	1	1	0	0	0	1	1	0
OHJ22x7n17	2	1	1	1	0	1	0	0	1	1	1	1	0	0	0	1	1	1	1	1	1	1	1	1	1	0	0	1	0	1	0	0	1	1	1	1	1	1	1	1	0	1	1	0	0	0	1	1	0
OHJ22x7n21	2	1	1	1	0	1	0	0	1	1	1	1	0	1	0	0	1	1	1	1	1	1	1	1	1	1	0	1	0	1	0	0	1	1	1	1	1	1	1	1	0	1	0	1	0	0	1	1	0
OHJ22x7n21	2	1	1	1	0	1	0	0	1	1	1	1	0	1	0	0	1	1	1	1	1	1	1	1	1	1	0	1	0	1	0	0	1	1	1	1	1	1	1	1	0	1	0	1	0	0	1	1	0
OHJ22x7n24	2	1	1	1	0	0	0	0	1	1	1	0	0	0	0	0	1	1	1	1	1	1	1	1	1	0	0	1	0	1	0	0	1	0	1	1	1	0	1	1	0	1	1	0	0	0	0	1	0
OHJ22x7n24	2	1	1	1	0	0	0	0	1	1	1	0	0	0	0	0	1	1	1	1	1	1	1	1	1	0	0	1	0	1	0	0	1	0	1	1	1	0	1	1	0	1	1	0	0	0	0	1	0
OHJ22x7n4	2	1	1	1	0	1	0	0	1	1	1	1	0	1	1	0	1	1	1	1	1	1	1	1	1	1	0	1	0	1	0	1	1	1	1	1	1	1	1	1	0	1	0	1	1	0	1	1	0
OHJ22x7n4	2	1	1	1	0	1	0	0	1	1	1	1	0	1	1	0	1	1	1	1	1	1	1	1	1	1	0	1	0	1	0	1	1	1	1	1	1	1	1	1	0	1	0	1	1	0	1	1	0
MNCHU008_AE	3	0	0	1	0	0	0	0	0	0	0	1	1	0	0	0	0	0	0	1	1	0	0	1	0	1	1	0	1	0	0	0	0	0	1	0	0	0	1	1	0	0	0	1	1	0	0	1	0
MNCHU008_AE	3	0	0	1	0	0	0	0	0	0	0	1	1	0	0	0	0	0	0	1	1	0	0	1	0	1	1	0	1	0	0	0	0	0	1	0	0	0	1	1	0	0	0	1	1	0	0	1	0
MNCHU008_TE	3	0	0	1	0	0	0	0	0	0	0	1	1	0	0	0	0	0	0	1	1	0	0	1	0	1	1	1	1	0	0	0	0	0	1	0	0	0	1	1	0	1	0	1	1	0	0	1	0
MNCHU008_TE	3	0	0	1	0	0	0	0	0	0	0	1	1	0	0	0	0	0	0	1	1	0	0	1	0	1	1	1	1	0	0	0	0	0	1	0	0	0	1	1	0	1	0	1	1	0	0	1	0
MNCHU24	3	0	0	1	1	1	0	0	0	0	1	1	1	0	0	0	0	0	0	1	1	0	0	1	0	0	1	1	1	0	0	0	0	0	1	0	0	1	0	1	0	1	0	0	0	0	0	1	1
MNCHU24	3	0	0	1	1	1	0	0	0	0	1	1	1	0	0	0	0	0	0	1	1	0	0	1	0	0	1	1	1	0	0	0	0	0	1	0	0	1	0	1	0	1	0	0	0	0	0	1	1
Nakuru10	4	0	0	0	1	1	0	1	0	0	0	0	1	0	0	0	0	0	0	0	0	1	0	1	0	0	0	1	0	0	1	0	1	1	0	0	0	0	0	0	0	0	0	0	0	1	0	0	1
Nakuru10	4	0	0	0	1	1	0	1	0	0	0	0	1	0	0	0	0	0	0	0	0	1	0	1	0	0	0	1	0	0	1	0	1	1	0	0	0	0	0	0	0	0	0	0	0	1	0	0	1
Nakuru11	4	0	0	0	1	1	0	1	0	0	0	0	1	0	0	0	0	0	0	0	0	1	0	1	0	1	0	1	0	0	0	0	1	1	0	0	0	0	0	0	0	0	0	0	0	0	0	0	1
Nakuru11	4	0	0	0	1	1	0	1	0	0	0	0	1	0	0	0	0	0	0	0	0	1	0	1	0	1	0	1	0	0	0	0	1	1	0	0	0	0	0	0	0	0	0	0	0	0	0	0	1
Nakuru12	4	0	0	0	1	0	0	1	0	0	0	0	1	0	0	0	0	0	0	0	0	0	0	0	0	0	0	1	0	0	1	0	1	1	0	0	0	0	0	0	0	0	0	0	0	0	0	0	1
Nakuru12	4	0	0	0	1	0	0	1	0	0	0	0	1	0	0	0	0	0	0	0	0	0	0	0	0	0	0	1	0	0	1	0	1	1	0	0	0	0	0	0	0	0	0	0	0	0	0	0	1
Nakuru13	4	0	0	0	1	1	0	1	0	0	0	0	1	0	0	0	0	0	0	0	0	0	0	0	0	0	0	1	0	0	1	0	1	1	0	0	0	0	0	0	0	0	0	0	0	0	0	0	1
Nakuru13	4	0	0	0	1	1	0	1	0	0	0	0	1	0	0	0	0	0	0	0	0	0	0	0	0	0	0	1	0	0	1	0	1	1	0	0	0	0	0	0	0	0	0	0	0	0	0	0	1
Nakuru14	4	0	1	0	1	1	0	1	0	0	0	0	1	0	0	0	0	0	0	0	0	0	0	0	0	0	0	1	0	0	1	0	1	1	0	0	0	0	0	0	0	0	0	0	0	0	0	0	1
Nakuru14	4	0	1	0	1	1	0	1	0	0	0	0	1	0	0	0	0	0	0	0	0	0	0	0	0	0	0	1	0	0	1	0	1	1	0	0	0	0	0	0	0	0	0	0	0	0	0	0	1
Nakuru15	4	0	0	0	1	0	0	1	0	0	0	0	1	0	0	0	0	0	0	0	0	0	0	0	0	0	0	1	0	0	1	0	1	1	0	0	0	0	0	0	1	0	0	0	0	0	0	0	1
Nakuru15	4	0	0	0	1	0	0	1	0	0	0	0	1	0	0	0	0	0	0	0	0	0	0	0	0	0	0	1	0	0	1	0	1	1	0	0	0	0	0	0	1	0	0	0	0	0	0	0	1
Nakuru16	4	0	0	0	1	1	0	1	0	0	0	0	1	0	0	0	0	0	0	0	0	0	0	0	0	0	0	1	0	0	1	0	1	1	0	0	0	0	0	0	0	0	0	0	0	0	0	0	1
Nakuru16	4	0	0	0	1	1	0	1	0	0	0	0	1	0	0	0	0	0	0	0	0	0	0	0	0	0	0	1	0	0	1	0	1	1	0	0	0	0	0	0	0	0	0	0	0	0	0	0	1
Nakuru1	4	0	1	0	1	0	0	1	0	0	0	0	1	0	0	0	1	0	0	0	0	0	0	0	0	0	0	1	0	0	0	0	1	1	0	0	0	0	0	0	0	0	0	0	0	1	0	0	1
Nakuru1	4	0	1	0	1	0	0	1	0	0	0	0	1	0	0	0	1	0	0	0	0	0	0	0	0	0	0	1	0	0	0	0	1	1	0	0	0	0	0	0	0	0	0	0	0	1	0	0	1
Nakuru3	4	0	0	0	1	0	0	1	0	0	0	0	1	0	0	0	0	0	0	0	0	0	0	0	0	0	0	1	0	0	1	0	1	1	0	0	0	0	0	0	1	0	0	0	0	1	0	0	1
Nakuru3	4	0	0	0	1	0	0	1	0	0	0	0	1	0	0	0	0	0	0	0	0	0	0	0	0	0	0	1	0	0	1	0	1	1	0	0	0	0	0	0	1	0	0	0	0	1	0	0	1
Nakuru4	4	0	0	0	1	0	0	1	0	0	0	0	1	0	0	0	0	0	0	0	0	0	1	0	0	0	0	1	0	0	1	0	1	1	0	0	0	0	0	0	0	0	0	0	0	0	0	0	1
Nakuru4	4	0	0	0	1	0	0	1	0	0	0	0	1	0	0	0	0	0	0	0	0	0	1	0	0	0	0	1	0	0	1	0	1	1	0	0	0	0	0	0	0	0	0	0	0	0	0	0	1
Nakuru5	4	0	0	0	1	1	0	1	0	0	0	0	1	0	0	0	0	0	0	0	0	0	0	0	0	0	0	1	0	0	1	0	1	1	0	0	0	0	0	0	0	0	0	0	0	0	0	0	1
Nakuru5	4	0	0	0	1	1	0	1	0	0	0	0	1	0	0	0	0	0	0	0	0	0	0	0	0	0	0	1	0	0	1	0	1	1	0	0	0	0	0	0	0	0	0	0	0	0	0	0	1
Nakuru6	4	0	0	0	1	0	0	1	0	0	0	0	1	0	0	0	0	0	0	0	0	0	0	0	0	0	0	1	0	0	1	0	1	1	0	0	0	0	0	0	1	0	0	0	0	0	0	0	1
Nakuru6	4	0	0	0	1	0	0	1	0	0	0	0	1	0	0	0	0	0	0	0	0	0	0	0	0	0	0	1	0	0	1	0	1	1	0	0	0	0	0	0	1	0	0	0	0	0	0	0	1
Nakuru7	4	0	0	0	1	1	0	1	0	0	0	0	1	0	0	0	0	0	0	0	0	1	0	0	0	0	0	1	0	0	1	0	1	1	0	0	0	0	0	0	0	0	0	0	0	0	0	0	1
Nakuru7	4	0	0	0	1	1	0	1	0	0	0	0	1	0	0	0	0	0	0	0	0	1	0	0	0	0	0	1	0	0	1	0	1	1	0	0	0	0	0	0	0	0	0	0	0	0	0	0	1
Nakuru8	4	0	0	0	1	0	0	1	0	0	0	0	1	0	0	0	0	0	0	0	0	0	0	0	0	0	0	1	0	0	1	0	1	1	0	0	0	0	0	0	0	0	0	0	0	0	0	0	1
Nakuru8	4	0	0	0	1	0	0	1	0	0	0	0	1	0	0	0	0	0	0	0	0	0	0	0	0	0	0	1	0	0	1	0	1	1	0	0	0	0	0	0	0	0	0	0	0	0	0	0	1
Nakuru9	4	0	0	0	1	0	0	1	0	0	0	0	1	0	0	0	0	0	0	0	0	1	0	0	0	0	0	1	0	0	1	0	1	1	0	0	0	0	0	0	0	0	0	0	0	1	0	0	1
Nakuru9	4	0	0	0	1	0	0	1	0	0	0	0	1	0	0	0	0	0	0	0	0	1	0	0	0	0	0	1	0	0	1	0	1	1	0	0	0	0	0	0	0	0	0	0	0	1	0	0	1
OHJ100	5	1	1	1	0	0	0	1	1	1	1	1	0	1	1	1	1	1	0	1	1	1	1	0	1	1	0	1	1	1	0	0	1	1	1	1	1	1	0	1	0	1	1	1	0	0	1	1	0
OHJ100	5	1	1	1	0	0	0	1	1	1	1	1	0	1	1	1	1	1	0	1	1	1	1	0	1	1	0	1	1	1	0	0	1	1	1	1	1	1	0	1	0	1	1	1	0	0	1	1	0
OHJ101	5	1	0	1	0	0	1	1	1	1	0	1	0	1	1	0	1	1	0	1	0	1	1	0	1	1	0	1	1	1	0	0	1	1	1	0	0	1	0	1	0	1	1	0	0	0	1	1	0
OHJ101	5	1	0	1	0	0	1	1	1	1	0	1	0	1	1	0	1	1	0	1	0	1	1	0	1	1	0	1	1	1	0	0	1	1	1	0	0	1	0	1	0	1	1	0	0	0	1	1	0
OHJ102	5	1	1	1	0	0	1	1	1	1	0	1	0	1	1	0	1	1	0	1	0	1	1	1	1	1	0	1	0	1	0	1	1	1	1	0	1	1	0	1	0	1	1	0	0	0	0	1	0
OHJ102	5	1	1	1	0	0	1	1	1	1	0	1	0	1	1	0	1	1	0	1	0	1	1	1	1	1	0	1	0	1	0	1	1	1	1	0	1	1	0	1	0	1	1	0	0	0	0	1	0
OHJ103	5	1	1	1	0	0	0	1	1	0	1	1	0	0	0	0	1	1	1	1	1	1	1	0	1	0	1	0	1	1	0	0	0	0	1	1	1	1	0	1	1	1	1	0	0	0	1	1	0
OHJ103	5	1	1	1	0	0	0	1	1	0	1	1	0	0	0	0	1	1	1	1	1	1	1	0	1	0	1	0	1	1	0	0	0	0	1	1	1	1	0	1	1	1	1	0	0	0	1	1	0
OHJ104	5	1	0	1	0	1	1	0	1	1	1	1	0	0	0	0	0	1	0	1	1	1	1	0	1	0	0	1	0	1	0	0	1	1	1	0	1	1	0	1	0	1	0	1	0	0	0	1	0
OHJ104	5	1	0	1	0	1	1	0	1	1	1	1	0	0	0	0	0	1	0	1	1	1	1	0	1	0	0	1	0	1	0	0	1	1	1	0	1	1	0	1	0	1	0	1	0	0	0	1	0
OHJ105	5	1	1	1	0	1	1	0	1	1	1	1	0	0	0	1	1	1	0	1	0	1	1	1	1	0	0	1	1	1	0	0	1	1	1	0	1	1	0	1	0	1	1	1	0	0	0	1	1
OHJ105	5	1	1	1	0	1	1	0	1	1	1	1	0	0	0	1	1	1	0	1	0	1	1	1	1	0	0	1	1	1	0	0	1	1	1	0	1	1	0	1	0	1	1	1	0	0	0	1	1
OHJ10	5	1	1	1	0	1	0	0	1	1	1	1	0	0	0	1	1	1	1	1	1	1	1	1	1	0	0	1	1	1	0	0	1	1	1	1	1	1	0	1	0	1	1	0	0	0	0	1	0
OHJ10	5	1	1	1	0	1	0	0	1	1	1	1	0	0	0	1	1	1	1	1	1	1	1	1	1	0	0	1	1	1	0	0	1	1	1	1	1	1	0	1	0	1	1	0	0	0	0	1	0
OHJ11	5	1	0	1	0	0	0	0	1	1	0	1	0	1	1	1	0	1	0	1	1	0	1	0	1	0	0	1	0	0	0	0	1	0	1	0	0	1	0	1	0	1	0	1	0	1	1	1	0
OHJ11	5	1	0	1	0	0	0	0	1	1	0	1	0	1	1	1	0	1	0	1	1	0	1	0	1	0	0	1	0	0	0	0	1	0	1	0	0	1	0	1	0	1	0	1	0	1	1	1	0
OHJ13	5	1	1	1	0	0	0	0	1	1	1	1	0	1	1	1	1	1	0	1	1	1	1	1	1	1	0	1	1	1	0	0	1	1	1	1	1	1	1	0	0	1	1	0	0	0	1	1	0
OHJ13	5	1	1	1	0	0	0	0	1	1	1	1	0	1	1	1	1	1	0	1	1	1	1	1	1	1	0	1	1	1	0	0	1	1	1	1	1	1	1	0	0	1	1	0	0	0	1	1	0
OHJ19	5	1	0	1	0	0	0	0	1	0	1	1	0	1	1	0	1	1	0	1	0	1	1	0	1	1	0	0	1	1	0	0	1	0	1	0	1	1	0	1	1	1	0	1	0	1	0	1	0
OHJ19	5	1	0	1	0	0	0	0	1	0	1	1	0	1	1	0	1	1	0	1	0	1	1	0	1	1	0	0	1	1	0	0	1	0	1	0	1	1	0	1	1	1	0	1	0	1	0	1	0
OHJ1	5	1	1	1	0	1	0	1	1	1	1	1	0	0	0	1	1	1	0	1	1	1	1	1	1	0	0	1	1	1	0	0	1	1	1	0	1	1	0	1	0	1	0	1	0	1	1	1	0
OHJ1	5	1	1	1	0	1	0	1	1	1	1	1	0	0	0	1	1	1	0	1	1	1	1	1	1	0	0	1	1	1	0	0	1	1	1	0	1	1	0	1	0	1	0	1	0	1	1	1	0
OHJ1_11	5	1	0	0	0	0	0	0	1	0	1	0	0	0	0	0	1	1	0	1	0	1	1	0	1	0	0	0	1	1	0	0	0	0	1	0	0	1	0	0	0	1	0	1	0	0	0	1	0
OHJ1_11	5	1	0	0	0	0	0	0	1	0	1	0	0	0	0	0	1	1	0	1	0	1	1	0	1	0	0	0	1	1	0	0	0	0	1	0	0	1	0	0	0	1	0	1	0	0	0	1	0
OHJ21	5	1	0	1	0	1	0	0	1	1	1	1	0	1	1	1	1	1	0	1	0	1	1	1	1	1	0	1	1	1	0	0	1	1	1	1	1	1	1	1	0	1	0	1	0	0	0	1	0
OHJ21	5	1	0	1	0	1	0	0	1	1	1	1	0	1	1	1	1	1	0	1	0	1	1	1	1	1	0	1	1	1	0	0	1	1	1	1	1	1	1	1	0	1	0	1	0	0	0	1	0
OHJ22a	5	1	1	1	0	0	1	0	1	1	1	0	0	0	0	0	1	1	1	1	0	1	1	0	1	0	0	1	0	1	0	0	1	0	1	1	1	0	1	1	0	1	0	1	0	0	0	1	0
OHJ22a	5	1	1	1	0	0	1	0	1	1	1	0	0	0	0	0	1	1	1	1	0	1	1	0	1	0	0	1	0	1	0	0	1	0	1	1	1	0	1	1	0	1	0	1	0	0	0	1	0
OHJ22b	5	1	1	1	0	1	1	0	1	1	1	1	0	0	0	1	1	1	0	1	0	1	1	1	1	0	0	1	0	1	0	0	1	1	1	1	1	0	1	1	0	1	1	1	0	0	0	1	0
OHJ22b	5	1	1	1	0	1	1	0	1	1	1	1	0	0	0	1	1	1	0	1	0	1	1	1	1	0	0	1	0	1	0	0	1	1	1	1	1	0	1	1	0	1	1	1	0	0	0	1	0
OHJ22c	5	1	1	1	0	1	1	0	1	1	1	1	0	0	0	0	0	1	0	1	0	1	1	1	1	0	0	1	0	1	0	0	1	1	1	0	1	1	1	1	0	1	1	1	0	0	0	1	0
OHJ22c	5	1	1	1	0	1	1	0	1	1	1	1	0	0	0	0	0	1	0	1	0	1	1	1	1	0	0	1	0	1	0	0	1	1	1	0	1	1	1	1	0	1	1	1	0	0	0	1	0
OHJ23	5	1	1	1	0	0	0	0	1	0	1	1	0	0	0	0	1	1	1	1	1	1	1	1	1	0	0	1	1	1	0	0	0	0	1	1	1	1	1	1	0	1	0	1	0	1	0	1	0
OHJ23	5	1	1	1	0	0	0	0	1	0	1	1	0	0	0	0	1	1	1	1	1	1	1	1	1	0	0	1	1	1	0	0	0	0	1	1	1	1	1	1	0	1	0	1	0	1	0	1	0
OHJ24	5	1	1	1	0	0	1	1	1	1	1	1	0	0	0	0	1	1	1	1	1	1	1	1	1	0	0	1	0	1	0	1	1	1	1	1	1	1	1	1	0	1	1	1	0	0	0	1	0
OHJ24	5	1	1	1	0	0	1	1	1	1	1	1	0	0	0	0	1	1	1	1	1	1	1	1	1	0	0	1	0	1	0	1	1	1	1	1	1	1	1	1	0	1	1	1	0	0	0	1	0
OHJ25	5	1	1	1	0	0	1	1	1	0	1	1	0	1	1	1	1	1	0	1	0	1	1	0	1	1	0	1	0	1	0	1	1	0	1	1	1	1	0	1	0	1	1	0	0	0	0	1	0
OHJ25	5	1	1	1	0	0	1	1	1	0	1	1	0	1	1	1	1	1	0	1	0	1	1	0	1	1	0	1	0	1	0	1	1	0	1	1	1	1	0	1	0	1	1	0	0	0	0	1	0
OHJ26	5	1	1	1	0	0	0	1	1	1	1	1	0	1	1	0	1	1	1	1	1	1	1	0	1	1	1	0	1	1	0	0	1	1	1	1	1	1	1	1	0	1	0	1	0	0	0	1	0
OHJ26	5	1	1	1	0	0	0	1	1	1	1	1	0	1	1	0	1	1	1	1	1	1	1	0	1	1	1	0	1	1	0	0	1	1	1	1	1	1	1	1	0	1	0	1	0	0	0	1	0
OHJ28	5	1	1	1	0	0	1	0	1	1	1	1	0	0	0	0	1	1	1	1	1	1	1	1	1	0	0	1	0	1	1	0	1	1	1	1	1	1	1	0	1	1	0	1	0	0	1	1	0
OHJ28	5	1	1	1	0	0	1	0	1	1	1	1	0	0	0	0	1	1	1	1	1	1	1	1	1	0	0	1	0	1	1	0	1	1	1	1	1	1	1	0	1	1	0	1	0	0	1	1	0
OHJ29	5	1	0	1	0	0	0	1	1	1	0	1	0	1	0	0	1	1	0	1	0	1	1	0	1	1	0	0	0	1	0	1	1	0	1	0	1	1	1	1	1	1	1	1	0	0	0	1	0
OHJ29	5	1	0	1	0	0	0	1	1	1	0	1	0	1	0	0	1	1	0	1	0	1	1	0	1	1	0	0	0	1	0	1	1	0	1	0	1	1	1	1	1	1	1	1	0	0	0	1	0
OHJ2	5	1	1	1	0	0	1	1	1	0	1	1	0	1	1	0	1	1	1	1	0	1	1	1	1	1	1	0	0	1	0	1	1	1	1	1	1	1	1	1	0	1	0	1	0	0	0	1	0
OHJ2	5	1	1	1	0	0	1	1	1	0	1	1	0	1	1	0	1	1	1	1	0	1	1	1	1	1	1	0	0	1	0	1	1	1	1	1	1	1	1	1	0	1	0	1	0	0	0	1	0
OHJ30	5	1	0	1	0	0	0	1	1	1	1	1	0	0	0	1	1	1	1	1	1	1	1	0	1	0	0	1	0	1	0	1	1	1	1	1	1	1	1	1	0	1	1	1	0	1	1	1	0
OHJ30	5	1	0	1	0	0	0	1	1	1	1	1	0	0	0	1	1	1	1	1	1	1	1	0	1	0	0	1	0	1	0	1	1	1	1	1	1	1	1	1	0	1	1	1	0	1	1	1	0
OHJ31	5	1	0	1	0	0	0	0	1	0	1	1	0	1	0	0	1	1	0	1	1	1	1	1	1	1	0	1	1	1	0	0	1	1	1	0	1	1	0	1	0	1	1	0	0	1	1	1	0
OHJ31	5	1	0	1	0	0	0	0	1	0	1	1	0	1	0	0	1	1	0	1	1	1	1	1	1	1	0	1	1	1	0	0	1	1	1	0	1	1	0	1	0	1	1	0	0	1	1	1	0
OHJ32	5	1	1	1	0	0	0	1	1	0	1	1	0	1	0	0	1	1	0	1	1	0	1	0	1	1	0	1	1	1	0	0	1	0	1	0	1	1	0	1	0	1	0	1	0	0	0	1	0
OHJ32	5	1	1	1	0	0	0	1	1	0	1	1	0	1	0	0	1	1	0	1	1	0	1	0	1	1	0	1	1	1	0	0	1	0	1	0	1	1	0	1	0	1	0	1	0	0	0	1	0
OHJ34	5	1	1	1	0	0	0	1	1	0	1	1	0	1	0	0	1	1	0	1	1	1	1	0	1	1	0	0	0	1	0	0	1	0	1	1	0	1	0	1	1	1	1	1	0	1	0	1	0
OHJ34	5	1	1	1	0	0	0	1	1	0	1	1	0	1	0	0	1	1	0	1	1	1	1	0	1	1	0	0	0	1	0	0	1	0	1	1	0	1	0	1	1	1	1	1	0	1	0	1	0
OHJ36	5	1	1	1	0	0	0	1	1	0	1	1	0	0	0	0	1	1	1	1	0	1	1	1	1	0	0	1	1	1	0	0	0	0	1	1	1	1	0	1	0	1	0	1	0	1	0	1	0
OHJ36	5	1	1	1	0	0	0	1	1	0	1	1	0	0	0	0	1	1	1	1	0	1	1	1	1	0	0	1	1	1	0	0	0	0	1	1	1	1	0	1	0	1	0	1	0	1	0	1	0
OHJ38	5	1	1	1	0	0	1	0	1	1	1	1	0	0	0	0	1	1	1	1	0	1	1	1	1	0	1	0	0	1	0	1	1	1	1	0	1	1	1	1	0	1	1	1	1	0	0	1	0
OHJ38	5	1	1	1	0	0	1	0	1	1	1	1	0	0	0	0	1	1	1	1	0	1	1	1	1	0	1	0	0	1	0	1	1	1	1	0	1	1	1	1	0	1	1	1	1	0	0	1	0
OHJ40	5	1	1	1	0	0	1	1	1	1	1	1	0	1	1	0	1	1	1	1	0	1	1	0	1	1	0	0	1	1	0	1	1	1	1	1	1	1	1	1	0	1	1	1	1	0	0	1	0
OHJ40	5	1	1	1	0	0	1	1	1	1	1	1	0	1	1	0	1	1	1	1	0	1	1	0	1	1	0	0	1	1	0	1	1	1	1	1	1	1	1	1	0	1	1	1	1	0	0	1	0
OHJ41	5	1	0	1	0	0	0	1	1	1	1	1	0	1	1	1	0	1	0	1	1	1	1	0	1	1	0	1	0	1	0	0	1	0	1	0	0	1	0	1	0	1	0	1	0	1	1	1	0
OHJ41	5	1	0	1	0	0	0	1	1	1	1	1	0	1	1	1	0	1	0	1	1	1	1	0	1	1	0	1	0	1	0	0	1	0	1	0	0	1	0	1	0	1	0	1	0	1	1	1	0
OHJ42	5	1	1	1	0	0	0	1	1	1	1	1	0	0	0	0	1	1	1	1	0	1	1	0	1	0	1	1	0	1	1	0	0	1	1	1	1	1	1	1	0	1	0	1	0	0	1	1	0
OHJ42	5	1	1	1	0	0	0	1	1	1	1	1	0	0	0	0	1	1	1	1	0	1	1	0	1	0	1	1	0	1	1	0	0	1	1	1	1	1	1	1	0	1	0	1	0	0	1	1	0
OHJ43a	5	1	1	1	0	0	0	0	1	1	1	1	0	0	0	0	1	1	1	1	0	1	1	1	1	0	1	1	0	1	0	1	1	1	1	1	1	1	1	0	0	1	1	1	0	1	1	1	0
OHJ43a	5	1	1	1	0	0	0	0	1	1	1	1	0	0	0	0	1	1	1	1	0	1	1	1	1	0	1	1	0	1	0	1	1	1	1	1	1	1	1	0	0	1	1	1	0	1	1	1	0
OHJ43b	5	1	1	1	0	0	0	0	1	1	1	1	0	0	0	0	1	1	1	1	0	1	1	1	1	0	1	1	0	1	0	1	1	1	1	1	1	1	1	0	0	1	1	1	0	0	1	1	0
OHJ43b	5	1	1	1	0	0	0	0	1	1	1	1	0	0	0	0	1	1	1	1	0	1	1	1	1	0	1	1	0	1	0	1	1	1	1	1	1	1	1	0	0	1	1	1	0	0	1	1	0
OHJ44	5	1	1	1	0	0	0	0	1	1	1	1	0	1	1	0	1	1	0	1	0	0	1	0	1	1	0	0	0	1	0	0	1	1	1	0	1	1	1	1	1	1	1	0	0	0	1	1	0
OHJ44	5	1	1	1	0	0	0	0	1	1	1	1	0	1	1	0	1	1	0	1	0	0	1	0	1	1	0	0	0	1	0	0	1	1	1	0	1	1	1	1	1	1	1	0	0	0	1	1	0
OHJ45	5	1	1	1	0	0	1	1	1	1	1	1	0	0	0	0	1	1	1	1	0	1	1	1	1	0	0	1	0	1	0	0	1	1	1	1	1	1	0	1	0	1	0	1	0	0	0	1	0
OHJ45	5	1	1	1	0	0	1	1	1	1	1	1	0	0	0	0	1	1	1	1	0	1	1	1	1	0	0	1	0	1	0	0	1	1	1	1	1	1	0	1	0	1	0	1	0	0	0	1	0
OHJ46	5	1	0	1	0	0	0	1	1	1	0	1	0	0	0	0	1	1	1	1	0	1	1	1	1	0	0	1	1	1	0	0	1	1	1	1	1	1	0	1	0	1	0	1	0	0	1	1	0
OHJ46	5	1	0	1	0	0	0	1	1	1	0	1	0	0	0	0	1	1	1	1	0	1	1	1	1	0	0	1	1	1	0	0	1	1	1	1	1	1	0	1	0	1	0	1	0	0	1	1	0
OHJ47	5	1	1	1	0	0	1	0	1	1	0	1	0	1	1	0	1	1	0	1	0	1	1	0	1	1	0	1	0	0	0	0	1	1	1	1	1	1	0	1	0	1	0	1	0	1	1	1	0
OHJ47	5	1	1	1	0	0	1	0	1	1	0	1	0	1	1	0	1	1	0	1	0	1	1	0	1	1	0	1	0	0	0	0	1	1	1	1	1	1	0	1	0	1	0	1	0	1	1	1	0
OHJ48	5	1	1	1	0	0	1	1	1	1	1	1	0	0	0	0	1	1	0	1	0	1	1	1	1	0	0	1	1	1	0	1	1	1	1	1	1	1	1	1	0	1	0	1	0	0	0	1	0
OHJ48	5	1	1	1	0	0	1	1	1	1	1	1	0	0	0	0	1	1	0	1	0	1	1	1	1	0	0	1	1	1	0	1	1	1	1	1	1	1	1	1	0	1	0	1	0	0	0	1	0
OHJ49	5	1	1	1	0	0	1	1	1	1	0	1	0	0	0	0	1	1	1	1	0	0	1	1	1	0	0	1	1	1	0	1	1	1	1	1	1	1	1	1	0	1	0	1	0	1	0	1	0
OHJ49	5	1	1	1	0	0	1	1	1	1	0	1	0	0	0	0	1	1	1	1	0	0	1	1	1	0	0	1	1	1	0	1	1	1	1	1	1	1	1	1	0	1	0	1	0	1	0	1	0
OHJ4	5	1	0	1	0	0	0	1	1	0	1	1	0	0	0	0	1	1	1	1	1	1	1	1	1	0	0	0	0	1	0	0	1	1	1	1	1	1	1	1	0	1	0	1	0	0	1	1	0
OHJ4	5	1	0	1	0	0	0	1	1	0	1	1	0	0	0	0	1	1	1	1	1	1	1	1	1	0	0	0	0	1	0	0	1	1	1	1	1	1	1	1	0	1	0	1	0	0	1	1	0
OHJ4_11	5	1	1	1	0	0	0	0	1	1	1	1	0	0	0	0	1	1	1	1	1	1	1	0	1	0	0	1	1	1	0	0	1	1	1	0	0	1	1	0	0	1	0	1	1	0	1	1	0
OHJ4_11	5	1	1	1	0	0	0	0	1	1	1	1	0	0	0	0	1	1	1	1	1	1	1	0	1	0	0	1	1	1	0	0	1	1	1	0	0	1	1	0	0	1	0	1	1	0	1	1	0
OHJ50	5	1	1	1	0	0	1	0	1	1	1	1	0	0	0	0	1	1	1	1	1	1	1	1	1	0	0	1	0	1	0	0	1	1	1	1	1	1	1	1	0	1	0	1	0	0	1	1	0
OHJ50	5	1	1	1	0	0	1	0	1	1	1	1	0	0	0	0	1	1	1	1	1	1	1	1	1	0	0	1	0	1	0	0	1	1	1	1	1	1	1	1	0	1	0	1	0	0	1	1	0
OHJ51	5	1	1	1	0	0	0	1	1	1	1	1	0	0	0	1	1	1	1	1	0	1	1	1	1	0	0	1	0	1	0	1	1	1	1	1	1	1	1	0	0	1	0	1	0	1	1	1	0
OHJ51	5	1	1	1	0	0	0	1	1	1	1	1	0	0	0	1	1	1	1	1	0	1	1	1	1	0	0	1	0	1	0	1	1	1	1	1	1	1	1	0	0	1	0	1	0	1	1	1	0
OHJ53	5	1	1	1	0	1	1	1	1	1	1	1	0	1	1	0	1	1	0	1	0	1	1	1	1	1	0	1	0	1	0	0	1	1	1	1	1	1	1	1	0	1	0	1	0	0	0	1	0
OHJ53	5	1	1	1	0	1	1	1	1	1	1	1	0	1	1	0	1	1	0	1	0	1	1	1	1	1	0	1	0	1	0	0	1	1	1	1	1	1	1	1	0	1	0	1	0	0	0	1	0
OHJ54	5	1	1	1	0	1	0	0	1	1	1	1	0	1	1	0	0	1	0	1	0	1	1	1	1	1	0	1	0	1	1	1	1	1	1	0	1	1	0	1	0	1	1	0	1	1	1	1	0
OHJ54	5	1	1	1	0	1	0	0	1	1	1	1	0	1	1	0	0	1	0	1	0	1	1	1	1	1	0	1	0	1	1	1	1	1	1	0	1	1	0	1	0	1	1	0	1	1	1	1	0
OHJ60	5	1	0	1	0	1	0	1	1	1	1	1	0	0	0	1	1	1	0	1	1	1	1	1	1	0	0	1	1	1	0	0	1	1	1	1	1	1	1	1	0	1	0	1	0	0	0	1	0
OHJ60	5	1	0	1	0	1	0	1	1	1	1	1	0	0	0	1	1	1	0	1	1	1	1	1	1	0	0	1	1	1	0	0	1	1	1	1	1	1	1	1	0	1	0	1	0	0	0	1	0
OHJ61	5	1	1	1	0	0	1	1	1	1	1	1	0	1	1	0	1	1	1	1	1	1	1	1	1	1	0	1	1	1	0	0	1	1	1	1	1	1	0	1	0	1	0	1	0	0	1	1	0
OHJ61	5	1	1	1	0	0	1	1	1	1	1	1	0	1	1	0	1	1	1	1	1	1	1	1	1	1	0	1	1	1	0	0	1	1	1	1	1	1	0	1	0	1	0	1	0	0	1	1	0
OHJ62	5	1	1	1	0	0	0	1	1	1	1	1	0	0	0	0	1	1	1	1	1	1	1	1	1	0	0	1	0	1	0	0	1	1	1	1	1	1	1	1	0	1	1	1	0	0	1	1	0
OHJ62	5	1	1	1	0	0	0	1	1	1	1	1	0	0	0	0	1	1	1	1	1	1	1	1	1	0	0	1	0	1	0	0	1	1	1	1	1	1	1	1	0	1	1	1	0	0	1	1	0
OHJ64a	5	1	1	1	0	0	1	1	1	0	1	1	0	0	0	1	1	1	1	1	1	1	1	0	1	0	1	1	1	1	0	0	1	1	1	1	1	1	0	0	0	1	1	1	0	0	0	1	0
OHJ64a	5	1	1	1	0	0	1	1	1	0	1	1	0	0	0	1	1	1	1	1	1	1	1	0	1	0	1	1	1	1	0	0	1	1	1	1	1	1	0	0	0	1	1	1	0	0	0	1	0
OHJ64b	5	1	1	1	0	0	1	1	1	1	1	1	0	0	0	1	1	1	0	1	1	1	1	0	1	0	0	1	1	1	0	0	1	1	1	1	1	1	0	1	1	1	1	1	0	0	0	1	0
OHJ64b	5	1	1	1	0	0	1	1	1	1	1	1	0	0	0	1	1	1	0	1	1	1	1	0	1	0	0	1	1	1	0	0	1	1	1	1	1	1	0	1	1	1	1	1	0	0	0	1	0
OHJ65	5	1	1	1	0	0	0	0	1	0	1	1	0	0	0	1	1	1	1	1	1	1	1	1	1	0	0	1	1	1	0	1	1	1	1	1	1	1	0	1	0	1	0	1	0	0	0	1	0
OHJ65	5	1	1	1	0	0	0	0	1	0	1	1	0	0	0	1	1	1	1	1	1	1	1	1	1	0	0	1	1	1	0	1	1	1	1	1	1	1	0	1	0	1	0	1	0	0	0	1	0
OHJ66	5	1	1	1	0	0	0	1	1	1	0	1	0	1	1	0	1	1	1	1	1	1	1	1	1	1	0	1	0	1	0	1	1	1	1	1	1	1	1	0	0	1	0	1	0	0	0	1	0
OHJ66	5	1	1	1	0	0	0	1	1	1	0	1	0	1	1	0	1	1	1	1	1	1	1	1	1	1	0	1	0	1	0	1	1	1	1	1	1	1	1	0	0	1	0	1	0	0	0	1	0
OHJ67	5	1	1	1	0	0	1	1	1	1	1	1	0	1	1	0	1	1	1	1	0	0	1	1	1	1	0	1	0	1	0	0	1	1	1	1	1	1	1	1	0	1	1	1	0	0	1	1	0
OHJ67	5	1	1	1	0	0	1	1	1	1	1	1	0	1	1	0	1	1	1	1	0	0	1	1	1	1	0	1	0	1	0	0	1	1	1	1	1	1	1	1	0	1	1	1	0	0	1	1	0
OHJ68a	5	1	1	1	0	0	0	1	1	1	1	0	0	0	0	0	1	1	1	1	0	1	1	1	1	0	0	1	0	1	0	0	0	0	1	1	1	1	1	0	0	1	0	1	0	0	1	1	0
OHJ68a	5	1	1	1	0	0	0	1	1	1	1	0	0	0	0	0	1	1	1	1	0	1	1	1	1	0	0	1	0	1	0	0	0	0	1	1	1	1	1	0	0	1	0	1	0	0	1	1	0
OHJ68b	5	1	1	1	0	0	0	1	1	1	1	1	0	0	0	0	1	1	1	1	0	1	1	1	1	0	0	1	0	1	0	0	1	1	1	1	1	1	1	0	0	1	0	1	0	0	1	1	0
OHJ68b	5	1	1	1	0	0	0	1	1	1	1	1	0	0	0	0	1	1	1	1	0	1	1	1	1	0	0	1	0	1	0	0	1	1	1	1	1	1	1	0	0	1	0	1	0	0	1	1	0
OHJ69a	5	1	1	1	0	0	1	1	1	0	1	1	0	0	0	0	1	1	0	1	1	1	1	0	1	0	0	1	0	1	0	0	1	1	1	0	1	1	0	1	0	1	0	1	0	0	1	1	0
OHJ69a	5	1	1	1	0	0	1	1	1	0	1	1	0	0	0	0	1	1	0	1	1	1	1	0	1	0	0	1	0	1	0	0	1	1	1	0	1	1	0	1	0	1	0	1	0	0	1	1	0
OHJ69b	5	1	1	1	0	1	1	1	1	0	1	1	0	0	0	1	1	1	0	1	1	1	1	0	1	0	0	1	0	1	0	0	1	1	1	0	1	1	0	1	0	1	0	1	0	0	1	1	0
OHJ69b	5	1	1	1	0	1	1	1	1	0	1	1	0	0	0	1	1	1	0	1	1	1	1	0	1	0	0	1	0	1	0	0	1	1	1	0	1	1	0	1	0	1	0	1	0	0	1	1	0
OHJ6	5	1	1	1	0	0	1	1	1	1	0	1	0	1	0	0	1	1	0	1	0	1	1	0	1	1	0	0	0	1	0	0	1	1	1	0	1	1	1	1	0	1	1	0	0	1	0	1	0
OHJ6	5	1	1	1	0	0	1	1	1	1	0	1	0	1	0	0	1	1	0	1	0	1	1	0	1	1	0	0	0	1	0	0	1	1	1	0	1	1	1	1	0	1	1	0	0	1	0	1	0
OHJ70a	5	1	1	1	0	1	0	0	1	1	1	1	0	1	0	1	1	1	0	1	1	1	1	1	1	1	0	1	0	1	1	1	1	1	1	1	1	1	0	1	0	1	1	1	1	0	0	1	0
OHJ70a	5	1	1	1	0	1	0	0	1	1	1	1	0	1	0	1	1	1	0	1	1	1	1	1	1	1	0	1	0	1	1	1	1	1	1	1	1	1	0	1	0	1	1	1	1	0	0	1	0
OHJ70b	5	1	1	1	0	0	0	0	1	0	1	1	0	1	1	0	1	1	1	1	0	1	1	0	1	1	1	0	0	1	1	1	1	0	1	1	1	1	0	1	1	1	1	1	1	0	0	1	0
OHJ70b	5	1	1	1	0	0	0	0	1	0	1	1	0	1	1	0	1	1	1	1	0	1	1	0	1	1	1	0	0	1	1	1	1	0	1	1	1	1	0	1	1	1	1	1	1	0	0	1	0
OHJ71	5	1	1	1	0	1	0	1	1	1	1	1	0	0	0	0	1	1	1	1	1	1	1	1	1	0	0	1	0	1	0	0	1	1	1	1	1	1	0	1	0	1	1	1	0	0	1	1	0
OHJ71	5	1	1	1	0	1	0	1	1	1	1	1	0	0	0	0	1	1	1	1	1	1	1	1	1	0	0	1	0	1	0	0	1	1	1	1	1	1	0	1	0	1	1	1	0	0	1	1	0
OHJ72a	5	1	1	1	0	0	0	0	1	0	1	1	0	0	0	0	1	1	1	1	1	1	1	0	1	0	0	0	1	1	1	1	0	0	1	1	1	1	0	1	0	1	0	1	1	0	0	1	0
OHJ72a	5	1	1	1	0	0	0	0	1	0	1	1	0	0	0	0	1	1	1	1	1	1	1	0	1	0	0	0	1	1	1	1	0	0	1	1	1	1	0	1	0	1	0	1	1	0	0	1	0
OHJ72b	5	1	1	1	0	0	0	0	1	1	1	1	0	0	0	1	1	1	1	1	1	1	1	1	1	0	0	1	1	1	0	1	1	0	1	1	1	1	1	1	0	1	0	1	1	0	1	1	0
OHJ72b	5	1	1	1	0	0	0	0	1	1	1	1	0	0	0	1	1	1	1	1	1	1	1	1	1	0	0	1	1	1	0	1	1	0	1	1	1	1	1	1	0	1	0	1	1	0	1	1	0
OHJ73	5	1	1	1	0	1	0	1	1	1	1	1	0	0	0	1	1	1	1	1	0	1	1	1	1	0	0	1	0	1	0	0	1	1	1	1	1	1	0	0	0	1	0	1	0	0	1	1	0
OHJ73	5	1	1	1	0	1	0	1	1	1	1	1	0	0	0	1	1	1	1	1	0	1	1	1	1	0	0	1	0	1	0	0	1	1	1	1	1	1	0	0	0	1	0	1	0	0	1	1	0
OHJ74	5	1	0	1	0	0	1	1	1	0	1	1	0	1	1	0	1	1	1	1	1	1	1	0	1	1	0	1	1	1	0	0	1	1	1	1	1	1	0	1	0	1	1	1	0	0	1	1	0
OHJ74	5	1	0	1	0	0	1	1	1	0	1	1	0	1	1	0	1	1	1	1	1	1	1	0	1	1	0	1	1	1	0	0	1	1	1	1	1	1	0	1	0	1	1	1	0	0	1	1	0
OHJ75a	5	1	1	1	0	0	0	1	1	1	1	1	0	0	0	0	1	1	1	1	1	1	1	1	1	0	0	1	1	1	0	1	1	1	1	1	1	1	1	0	0	1	0	1	1	0	1	1	0
OHJ75a	5	1	1	1	0	0	0	1	1	1	1	1	0	0	0	0	1	1	1	1	1	1	1	1	1	0	0	1	1	1	0	1	1	1	1	1	1	1	1	0	0	1	0	1	1	0	1	1	0
OHJ75b	5	1	1	1	0	0	0	1	1	1	1	1	0	0	0	0	1	1	1	1	1	1	1	1	1	0	0	1	1	1	0	1	1	1	1	1	1	1	1	0	0	1	0	1	1	0	1	1	0
OHJ75b	5	1	1	1	0	0	0	1	1	1	1	1	0	0	0	0	1	1	1	1	1	1	1	1	1	0	0	1	1	1	0	1	1	1	1	1	1	1	1	0	0	1	0	1	1	0	1	1	0
OHJ76	5	1	0	1	0	0	1	1	1	1	1	1	0	0	0	0	1	1	1	1	0	1	1	0	1	0	0	1	1	1	0	0	1	1	1	1	1	1	0	1	1	1	0	1	0	0	0	1	0
OHJ76	5	1	0	1	0	0	1	1	1	1	1	1	0	0	0	0	1	1	1	1	0	1	1	0	1	0	0	1	1	1	0	0	1	1	1	1	1	1	0	1	1	1	0	1	0	0	0	1	0
OHJ77	5	1	1	1	0	0	1	1	1	1	1	1	0	1	1	0	1	1	1	1	0	1	1	0	1	1	0	1	0	1	0	0	1	0	1	1	1	0	0	1	0	1	0	1	0	0	0	1	0
OHJ77	5	1	1	1	0	0	1	1	1	1	1	1	0	1	1	0	1	1	1	1	0	1	1	0	1	1	0	1	0	1	0	0	1	0	1	1	1	0	0	1	0	1	0	1	0	0	0	1	0
OHJ78	5	1	1	1	0	0	1	1	1	1	1	1	0	0	0	1	1	1	1	1	1	1	1	1	1	0	0	1	1	1	0	0	1	0	1	1	1	1	1	1	0	1	0	1	0	0	0	1	0
OHJ78	5	1	1	1	0	0	1	1	1	1	1	1	0	0	0	1	1	1	1	1	1	1	1	1	1	0	0	1	1	1	0	0	1	0	1	1	1	1	1	1	0	1	0	1	0	0	0	1	0
OHJ79	5	1	1	1	0	0	1	0	1	1	0	1	0	0	0	1	1	1	0	1	0	0	1	1	1	0	0	1	0	1	1	1	1	1	1	1	1	1	0	1	0	1	1	1	1	0	0	1	0
OHJ79	5	1	1	1	0	0	1	0	1	1	0	1	0	0	0	1	1	1	0	1	0	0	1	1	1	0	0	1	0	1	1	1	1	1	1	1	1	1	0	1	0	1	1	1	1	0	0	1	0
OHJ7a	5	1	0	1	0	0	0	0	1	0	1	1	0	1	1	0	1	1	0	1	1	1	1	0	1	1	0	1	0	1	0	1	1	0	1	1	1	1	1	1	0	1	0	1	0	0	0	1	0
OHJ7a	5	1	0	1	0	0	0	0	1	0	1	1	0	1	1	0	1	1	0	1	1	1	1	0	1	1	0	1	0	1	0	1	1	0	1	1	1	1	1	1	0	1	0	1	0	0	0	1	0
OHJ7b	5	1	1	1	0	0	0	0	1	0	1	1	0	1	0	0	1	1	0	1	1	0	1	0	1	1	0	1	0	1	0	1	1	1	1	0	1	1	1	1	0	1	0	1	1	0	1	1	0
OHJ7b	5	1	1	1	0	0	0	0	1	0	1	1	0	1	0	0	1	1	0	1	1	0	1	0	1	1	0	1	0	1	0	1	1	1	1	0	1	1	1	1	0	1	0	1	1	0	1	1	0
OHJ7c	5	1	1	1	0	0	0	0	1	0	1	1	0	1	0	0	1	1	0	1	0	1	1	0	1	1	0	1	0	1	0	1	1	0	1	0	1	1	1	1	0	1	0	1	1	0	1	1	0
OHJ7c	5	1	1	1	0	0	0	0	1	0	1	1	0	1	0	0	1	1	0	1	0	1	1	0	1	1	0	1	0	1	0	1	1	0	1	0	1	1	1	1	0	1	0	1	1	0	1	1	0
OHJ7d	5	1	1	1	0	0	0	0	1	0	1	1	0	1	1	0	1	1	0	1	0	1	1	0	1	1	0	1	0	1	0	1	1	0	1	0	1	1	1	1	0	1	0	1	1	0	1	1	0
OHJ7d	5	1	1	1	0	0	0	0	1	0	1	1	0	1	1	0	1	1	0	1	0	1	1	0	1	1	0	1	0	1	0	1	1	0	1	0	1	1	1	1	0	1	0	1	1	0	1	1	0
OHJ80	5	1	0	1	0	1	0	1	1	0	1	1	0	0	0	0	1	1	1	1	1	0	1	1	1	0	1	1	1	1	1	1	1	1	1	1	1	1	1	1	0	1	1	1	0	0	1	1	0
OHJ80	5	1	0	1	0	1	0	1	1	0	1	1	0	0	0	0	1	1	1	1	1	0	1	1	1	0	1	1	1	1	1	1	1	1	1	1	1	1	1	1	0	1	1	1	0	0	1	1	0
OHJ81	5	1	1	1	0	0	0	1	1	1	1	1	0	0	0	0	1	1	1	1	1	1	1	0	1	0	0	0	0	1	0	0	0	0	1	1	1	1	0	0	0	1	0	1	0	0	0	1	0
OHJ81	5	1	1	1	0	0	0	1	1	1	1	1	0	0	0	0	1	1	1	1	1	1	1	0	1	0	0	0	0	1	0	0	0	0	1	1	1	1	0	0	0	1	0	1	0	0	0	1	0
OHJ82	5	1	1	1	0	0	0	0	1	0	0	1	0	0	0	0	1	1	1	1	0	1	1	1	1	0	0	1	0	1	1	0	1	0	1	1	1	0	1	1	1	1	1	0	0	0	1	1	0
OHJ82	5	1	1	1	0	0	0	0	1	0	0	1	0	0	0	0	1	1	1	1	0	1	1	1	1	0	0	1	0	1	1	0	1	0	1	1	1	0	1	1	1	1	1	0	0	0	1	1	0
OHJ83	5	1	1	1	0	0	1	1	1	0	1	1	0	0	0	0	1	1	1	1	1	1	1	1	1	0	0	1	0	1	0	1	0	1	1	1	1	1	1	1	0	1	0	1	0	0	0	1	0
OHJ83	5	1	1	1	0	0	1	1	1	0	1	1	0	0	0	0	1	1	1	1	1	1	1	1	1	0	0	1	0	1	0	1	0	1	1	1	1	1	1	1	0	1	0	1	0	0	0	1	0
OHJ84	5	1	0	1	0	1	0	1	1	1	1	0	0	1	1	1	1	1	0	1	1	1	1	1	1	1	0	1	0	1	0	1	1	1	1	1	1	1	1	1	0	1	1	1	0	0	1	1	0
OHJ84	5	1	0	1	0	1	0	1	1	1	1	0	0	1	1	1	1	1	0	1	1	1	1	1	1	1	0	1	0	1	0	1	1	1	1	1	1	1	1	1	0	1	1	1	0	0	1	1	0
OHJ85	5	1	1	1	0	0	0	1	1	1	1	1	0	0	0	0	1	1	1	1	0	1	1	1	1	0	0	1	1	1	0	1	1	1	1	1	1	1	1	1	0	1	1	0	0	0	0	1	0
OHJ85	5	1	1	1	0	0	0	1	1	1	1	1	0	0	0	0	1	1	1	1	0	1	1	1	1	0	0	1	1	1	0	1	1	1	1	1	1	1	1	1	0	1	1	0	0	0	0	1	0
OHJ86	5	1	1	1	0	0	1	1	1	0	1	1	0	0	0	0	1	1	1	1	1	1	1	0	1	0	0	1	0	1	0	0	1	1	1	1	1	1	0	1	0	1	0	1	0	0	0	1	0
OHJ86	5	1	1	1	0	0	1	1	1	0	1	1	0	0	0	0	1	1	1	1	1	1	1	0	1	0	0	1	0	1	0	0	1	1	1	1	1	1	0	1	0	1	0	1	0	0	0	1	0
OHJ87	5	1	1	1	0	0	0	1	1	1	1	0	0	1	0	0	1	1	0	1	1	0	1	0	1	1	0	0	1	1	0	0	1	0	1	0	1	1	0	1	0	1	1	1	0	0	0	1	0
OHJ87	5	1	1	1	0	0	0	1	1	1	1	0	0	1	0	0	1	1	0	1	1	0	1	0	1	1	0	0	1	1	0	0	1	0	1	0	1	1	0	1	0	1	1	1	0	0	0	1	0
OHJ88	5	1	0	1	0	0	1	1	1	0	1	0	0	0	0	1	1	1	1	1	0	1	1	1	1	0	1	1	0	1	0	0	1	0	1	1	1	1	1	1	0	1	0	1	0	0	0	1	0
OHJ88	5	1	0	1	0	0	1	1	1	0	1	0	0	0	0	1	1	1	1	1	0	1	1	1	1	0	1	1	0	1	0	0	1	0	1	1	1	1	1	1	0	1	0	1	0	0	0	1	0
OHJ89	5	1	1	1	0	0	0	0	1	1	0	1	0	1	1	1	1	1	0	1	0	1	1	1	1	1	0	1	0	1	0	1	1	1	1	0	1	1	0	1	1	1	0	1	0	0	1	1	0
OHJ89	5	1	1	1	0	0	0	0	1	1	0	1	0	1	1	1	1	1	0	1	0	1	1	1	1	1	0	1	0	1	0	1	1	1	1	0	1	1	0	1	1	1	0	1	0	0	1	1	0
OHJ8	5	1	1	1	0	0	1	1	1	1	1	1	0	0	0	0	1	1	1	1	1	1	1	1	1	0	0	1	1	1	1	0	1	1	1	1	1	1	1	0	0	1	0	1	0	0	0	1	0
OHJ8	5	1	1	1	0	0	1	1	1	1	1	1	0	0	0	0	1	1	1	1	1	1	1	1	1	0	0	1	1	1	1	0	1	1	1	1	1	1	1	0	0	1	0	1	0	0	0	1	0
OHJ90	5	1	0	1	0	0	0	0	1	1	1	1	0	0	0	0	1	1	1	1	0	1	1	1	1	0	0	0	0	1	0	0	0	0	1	1	1	1	0	0	1	1	1	1	1	0	0	1	0
OHJ90	5	1	0	1	0	0	0	0	1	1	1	1	0	0	0	0	1	1	1	1	0	1	1	1	1	0	0	0	0	1	0	0	0	0	1	1	1	1	0	0	1	1	1	1	1	0	0	1	0
OHJ91	5	1	0	1	0	1	0	0	1	1	1	1	0	0	0	0	1	1	0	1	1	1	1	1	1	0	0	1	1	1	0	0	1	1	1	0	0	1	0	1	1	1	0	1	0	0	1	1	0
OHJ91	5	1	0	1	0	1	0	0	1	1	1	1	0	0	0	0	1	1	0	1	1	1	1	1	1	0	0	1	1	1	0	0	1	1	1	0	0	1	0	1	1	1	0	1	0	0	1	1	0
OHJ92	5	1	1	1	0	1	1	0	1	1	1	1	0	1	1	1	1	1	0	1	1	1	1	1	1	1	0	1	1	1	0	1	1	1	1	0	1	1	1	0	0	1	0	1	0	0	1	1	0
OHJ92	5	1	1	1	0	1	1	0	1	1	1	1	0	1	1	1	1	1	0	1	1	1	1	1	1	1	0	1	1	1	0	1	1	1	1	0	1	1	1	0	0	1	0	1	0	0	1	1	0
OHJ93	5	1	1	1	0	1	1	1	1	1	1	1	0	1	1	0	1	1	1	1	1	1	1	1	1	1	1	1	1	1	0	1	1	1	1	1	1	0	1	1	0	1	1	0	0	0	0	1	0
OHJ93	5	1	1	1	0	1	1	1	1	1	1	1	0	1	1	0	1	1	1	1	1	1	1	1	1	1	1	1	1	1	0	1	1	1	1	1	1	0	1	1	0	1	1	0	0	0	0	1	0
OHJ94	5	1	1	1	0	0	0	1	1	1	1	1	0	1	1	1	1	1	0	1	0	1	1	0	1	1	0	0	0	1	0	1	1	1	1	0	1	1	1	1	0	1	0	1	0	0	0	1	0
OHJ94	5	1	1	1	0	0	0	1	1	1	1	1	0	1	1	1	1	1	0	1	0	1	1	0	1	1	0	0	0	1	0	1	1	1	1	0	1	1	1	1	0	1	0	1	0	0	0	1	0
OHJ95	5	1	1	1	0	0	1	1	1	0	1	1	0	0	0	0	1	1	1	1	1	1	1	1	1	0	1	1	1	1	0	0	0	0	1	1	1	1	0	1	0	1	1	1	0	0	0	1	0
OHJ95	5	1	1	1	0	0	1	1	1	0	1	1	0	0	0	0	1	1	1	1	1	1	1	1	1	0	1	1	1	1	0	0	0	0	1	1	1	1	0	1	0	1	1	1	0	0	0	1	0
OHJ96	5	1	1	1	0	0	1	1	1	0	0	1	0	1	0	0	1	1	0	1	0	1	1	0	1	1	0	1	1	1	0	1	1	0	1	1	1	1	1	0	0	1	0	1	1	0	0	1	0
OHJ96	5	1	1	1	0	0	1	1	1	0	0	1	0	1	0	0	1	1	0	1	0	1	1	0	1	1	0	1	1	1	0	1	1	0	1	1	1	1	1	0	0	1	0	1	1	0	0	1	0
OHJ97	5	1	1	1	0	0	0	0	1	0	1	1	0	1	1	0	1	1	1	1	0	1	1	0	1	1	0	0	1	1	0	0	1	0	1	1	1	1	0	1	0	1	0	1	0	0	0	1	0
OHJ97	5	1	1	1	0	0	0	0	1	0	1	1	0	1	1	0	1	1	1	1	0	1	1	0	1	1	0	0	1	1	0	0	1	0	1	1	1	1	0	1	0	1	0	1	0	0	0	1	0
OHJ98	5	1	1	1	0	0	1	1	1	1	1	1	0	0	0	1	1	1	1	1	1	1	1	0	1	0	0	1	0	1	0	1	0	1	1	1	1	1	1	1	0	1	0	1	0	0	1	1	0
OHJ98	5	1	1	1	0	0	1	1	1	1	1	1	0	0	0	1	1	1	1	1	1	1	1	0	1	0	0	1	0	1	0	1	0	1	1	1	1	1	1	1	0	1	0	1	0	0	1	1	0
OHJ99	5	1	1	1	0	0	1	1	1	1	0	0	0	1	0	0	1	1	1	1	0	1	1	1	1	1	0	1	0	1	0	1	1	0	1	1	1	1	0	1	0	1	0	1	0	0	1	1	0
OHJ99	5	1	1	1	0	0	1	1	1	1	0	0	0	1	0	0	1	1	1	1	0	1	1	1	1	1	0	1	0	1	0	1	1	0	1	1	1	1	0	1	0	1	0	1	0	0	1	1	0
OHJ9	5	1	0	1	0	1	1	1	1	1	1	1	0	1	0	1	1	1	1	1	0	1	1	1	1	1	0	1	1	1	0	1	1	1	1	1	1	1	0	0	0	1	1	0	0	0	0	1	0
OHJ9	5	1	0	1	0	1	1	1	1	1	1	1	0	1	0	1	1	1	1	1	0	1	1	1	1	1	0	1	1	1	0	1	1	1	1	1	1	1	0	0	0	1	1	0	0	0	0	1	0
[truncated: 180 more columns]
