# Supplementary material for: Do genome size differences within Brachionus asplanchnoidis (Rotifera, Monogononta) cause reproductive barriers among geographic populations?
Source: Hydrobiologia. Author manuscript; Available in PMC 2021 Nov 10. (PMC7611973; doi:10.1007/s10750-016-2872-x)
Supplement: Supplement 2 [file EMS137972-supplement-Supplement_2.zip › alldata/sim_alldata_k3.admix.mat.txt]

 
---------------------------------------------------
RESULTS OF ADMIXTURE ANALYSIS BASED
ON MIXTURE CLUSTERING OF INDIVIDUALS
Data file: sim_alldata_k3.admix.mat
Number of individuals: 127
Results based on 50 simulations from posterior allele frequencies.
 
         1     2     3   p
1:    1.00  0.00  0.00:  1
2:    1.00  0.00  0.00:  1
3:    1.00  0.00  0.00:  1
4:    0.64  0.00  0.36:  0
5:    0.62  0.18  0.20:  0
6:    0.00  0.00  1.00:  1
7:    0.00  0.00  1.00:  1
8:    0.00  0.00  1.00:  1
9:    0.00  0.00  1.00:  1
10:   0.00  0.00  1.00:  1
11:   0.00  0.00  1.00:  1
12:   1.00  0.00  0.00:  1
13:   1.00  0.00  0.00:  1
14:   1.00  0.00  0.00:  1
15:   0.00  1.00  0.00:  1
16:   0.00  1.00  0.00:  1
17:   0.00  1.00  0.00:  1
18:   0.00  1.00  0.00:  1
19:   0.00  1.00  0.00:  1
20:   0.00  1.00  0.00:  1
21:   0.00  1.00  0.00:  1
22:   0.00  1.00  0.00:  1
23:   0.00  1.00  0.00:  1
24:   0.00  1.00  0.00:  1
25:   0.00  1.00  0.00:  1
26:   0.00  1.00  0.00:  1
27:   0.00  1.00  0.00:  1
28:   0.00  1.00  0.00:  1
29:   0.00  1.00  0.00:  1
30:   0.00  0.00  1.00:  1
31:   0.00  0.00  1.00:  1
32:   0.00  0.00  1.00:  1
33:   0.00  0.00  1.00:  1
34:   0.00  0.00  1.00:  1
35:   0.00  0.00  1.00:  1
36:   0.00  0.00  1.00:  1
37:   0.11  0.11  0.78:  0
38:   0.00  0.00  1.00:  1
39:   0.00  0.00  1.00:  1
40:   0.00  0.00  1.00:  1
41:   0.00  0.00  1.00:  1
42:   0.00  0.00  1.00:  1
43:   0.00  0.00  1.00:  1
44:   0.00  0.00  1.00:  1
45:   0.00  0.00  1.00:  1
46:   0.00  0.00  1.00:  1
47:   0.00  0.00  1.00:  1
48:   0.00  0.00  1.00:  1
49:   0.00  0.00  1.00:  1
50:   0.00  0.00  1.00:  1
51:   0.00  0.00  1.00:  1
52:   0.00  0.00  1.00:  1
53:   0.00  0.00  1.00:  1
54:   0.00  0.00  1.00:  1
55:   0.00  0.00  1.00:  1
56:   0.00  0.00  1.00:  1
57:   0.00  0.00  1.00:  1
58:   0.00  0.00  1.00:  1
59:   0.00  0.00  1.00:  1
60:   0.00  0.00  1.00:  1
61:   0.00  0.00  1.00:  1
62:   0.00  0.00  1.00:  1
63:   0.00  0.00  1.00:  1
64:   0.00  0.00  1.00:  1
65:   0.00  0.00  1.00:  1
66:   0.00  0.00  1.00:  1
67:   0.00  0.00  1.00:  1
68:   0.00  0.00  1.00:  1
69:   0.00  0.00  1.00:  1
70:   0.00  0.00  1.00:  1
71:   0.00  0.00  1.00:  1
72:   0.00  0.00  1.00:  1
73:   0.00  0.00  1.00:  1
74:   0.00  0.00  1.00:  1
75:   0.00  0.00  1.00:  1
76:   0.00  0.00  1.00:  1
77:   0.00  0.00  1.00:  1
78:   0.00  0.00  1.00:  1
79:   0.00  0.00  1.00:  1
80:   0.00  0.00  1.00:  1
81:   0.00  0.00  1.00:  1
82:   0.00  0.00  1.00:  1
83:   0.00  0.00  1.00:  1
84:   0.00  0.00  1.00:  1
85:   0.00  0.00  1.00:  1
86:   0.00  0.00  1.00:  1
87:   0.00  0.00  1.00:  1
88:   0.00  0.00  1.00:  1
89:   0.00  0.00  1.00:  1
90:   0.00  0.00  1.00:  1
91:   0.00  0.00  1.00:  1
92:   0.00  0.00  1.00:  1
93:   0.00  0.00  1.00:  1
94:   0.00  0.00  1.00:  1
95:   0.00  0.00  1.00:  1
96:   0.00  0.00  1.00:  1
97:   0.00  0.00  1.00:  1
98:   0.00  0.00  1.00:  1
99:   0.00  0.00  1.00:  1
100:  0.00  0.00  1.00:  1
101:  0.00  0.00  1.00:  1
102:  0.00  0.00  1.00:  1
103:  0.00  0.00  1.00:  1
104:  0.00  0.00  1.00:  1
105:  0.00  0.00  1.00:  1
106:  0.00  0.00  1.00:  1
107:  0.00  0.00  1.00:  1
108:  0.00  0.00  1.00:  1
109:  0.00  0.00  1.00:  1
110:  0.00  0.00  1.00:  1
111:  0.00  0.00  1.00:  1
112:  0.00  0.00  1.00:  1
113:  0.00  0.00  1.00:  1
114:  0.00  0.00  1.00:  1
115:  0.00  0.00  1.00:  1
116:  0.00  0.00  1.00:  1
117:  0.00  0.00  1.00:  1
118:  0.00  0.00  1.00:  1
119:  0.00  0.00  1.00:  1
120:  0.00  0.00  1.00:  1
121:  0.00  0.00  1.00:  1
122:  0.00  0.00  1.00:  1
123:  0.00  0.00  1.00:  1
124:  0.00  0.00  1.00:  1
125:  0.00  0.00  1.00:  1
126:  0.00  0.00  1.00:  1
127:  0.00  0.00  1.00:  1
