# Supplementary material for: Do genome size differences within Brachionus asplanchnoidis (Rotifera, Monogononta) cause reproductive barriers among geographic populations?
Source: Hydrobiologia. Author manuscript; Available in PMC 2021 Nov 10. (PMC7611973; doi:10.1007/s10750-016-2872-x)
Supplement: Supplement 2 [file EMS137972-supplement-Supplement_2.zip › alldata/sim_alldata_k3.cluster.txt]

---------------------------------------------------
RESULTS OF INDIVIDUAL LEVEL MIXTURE ANALYSIS:
Data file: sim_alldata.baps
Model: independent
Number of clustered individuals: 127
Number of groups in optimal partition: 3
Log(marginal likelihood) of optimal partition: -9426.7928
 
Best Partition: 
Cluster 1: {1, 2, 3, 4, 5, 12, 13, 14}
Cluster 2: {15, 16, 17, 18, 19, 20, 21, 22, 23, 24, 25, 26, 
           27, 28, 29}
Cluster 3: {6, 7, 8, 9, 10, 11, 30, 31, 32, 33, 34, 35, 36, 
           37, 38, 39, 40, 41, 42, 43, 44, 45, 46, 47, 48, 
           49, 50, 51, 52, 53, 54, 55, 56, 57, 58, 59, 60, 
           61, 62, 63, 64, 65, 66, 67, 68, 69, 70, 71, 72, 
           73, 74, 75, 76, 77, 78, 79, 80, 81, 82, 83, 84, 
           85, 86, 87, 88, 89, 90, 91, 92, 93, 94, 95, 96, 
           97, 98, 99, 100, 101, 102, 103, 104, 105, 106, 107, 
           108, 109, 110, 111, 112, 113, 114, 115, 116, 117, 
           118, 119, 120, 121, 122, 123, 124, 125, 126, 127}
 
 
Changes in log(marginal likelihood) if indvidual i is moved to group j:
  ind      1        2        3        
    1:       .0   -333.6    -63.2
    2:       .0   -318.1    -64.6
    3:       .0   -323.3    -59.0
    4:       .0   -333.4    -28.5
    5:       .0   -162.4    -73.9
    6:    -84.3   -431.2       .0
    7:    -85.5   -436.6       .0
    8:    -87.6   -428.4       .0
    9:    -76.6   -422.3       .0
   10:    -71.6   -411.2       .0
   11:    -90.3   -451.3       .0
   12:       .0   -211.3   -196.5
   13:       .0   -218.0   -184.9
   14:       .0   -176.5   -163.5
   15:   -228.5       .0   -558.6
   16:   -177.3       .0   -496.5
   17:   -213.8       .0   -546.9
   18:   -223.5       .0   -549.0
   19:   -202.9       .0   -528.6
   20:   -228.6       .0   -564.0
   21:   -213.6       .0   -545.8
   22:   -188.9       .0   -505.4
   23:   -212.6       .0   -530.0
   24:   -197.3       .0   -515.5
   25:   -219.6       .0   -541.9
   26:   -220.2       .0   -548.3
   27:   -223.9       .0   -544.5
   28:   -212.0       .0   -545.4
   29:   -228.4       .0   -554.6
   30:    -85.9   -430.9       .0
   31:    -64.9   -374.3       .0
   32:    -83.3   -402.6       .0
   33:    -62.5   -394.4       .0
   34:    -70.9   -399.9       .0
   35:    -82.8   -406.6       .0
   36:    -91.5   -435.7       .0
   37:    -21.1   -278.2       .0
   38:    -74.6   -413.0       .0
   39:    -83.4   -425.2       .0
   40:    -85.7   -405.6       .0
   41:    -44.5   -346.9       .0
   42:    -94.2   -444.6       .0
   43:    -66.0   -397.8       .0
   44:    -76.7   -412.7       .0
   45:    -65.0   -402.0       .0
   46:    -59.5   -400.7       .0
   47:   -101.2   -461.3       .0
   48:    -93.5   -408.0       .0
   49:    -92.1   -451.8       .0
   50:    -90.8   -439.9       .0
   51:    -76.3   -411.0       .0
   52:    -94.8   -462.1       .0
   53:   -105.6   -464.2       .0
   54:    -73.1   -412.6       .0
   55:    -58.5   -393.1       .0
   56:    -79.8   -418.8       .0
   57:    -81.5   -419.9       .0
   58:    -73.2   -410.2       .0
   59:    -77.2   -431.2       .0
   60:    -56.8   -369.7       .0
   61:    -78.9   -400.4       .0
   62:   -105.7   -448.3       .0
   63:   -101.2   -452.2       .0
   64:    -70.8   -395.8       .0
   65:    -87.8   -410.4       .0
   66:    -90.2   -419.8       .0
   67:    -75.1   -389.1       .0
   68:    -88.7   -412.1       .0
   69:    -87.5   -432.7       .0
   70:    -76.2   -415.9       .0
   71:    -52.3   -363.6       .0
   72:    -93.2   -447.6       .0
   73:    -95.4   -427.3       .0
   74:    -91.5   -431.3       .0
   75:    -81.6   -397.8       .0
   76:    -77.0   -412.9       .0
   77:    -86.0   -426.5       .0
   78:    -98.8   -444.6       .0
   79:    -76.8   -419.4       .0
   80:    -84.9   -431.9       .0
   81:    -89.7   -435.0       .0
   82:    -88.0   -435.3       .0
   83:    -91.5   -437.8       .0
   84:    -57.3   -378.1       .0
   85:    -89.8   -429.0       .0
   86:    -71.0   -410.2       .0
   87:    -82.7   -431.6       .0
   88:    -89.0   -382.3       .0
   89:    -99.4   -437.5       .0
   90:    -89.3   -432.4       .0
   91:    -94.6   -427.1       .0
   92:    -63.3   -432.1       .0
   93:    -87.2   -456.2       .0
   94:    -85.0   -428.7       .0
   95:    -86.2   -430.6       .0
   96:    -62.4   -416.3       .0
   97:    -84.1   -439.9       .0
   98:    -72.2   -403.8       .0
   99:    -70.5   -399.5       .0
  100:    -65.8   -405.5       .0
  101:    -84.5   -413.0       .0
  102:    -78.0   -433.6       .0
  103:    -73.2   -426.4       .0
  104:    -75.2   -410.9       .0
  105:    -62.6   -391.8       .0
  106:    -77.7   -418.2       .0
  107:    -73.6   -410.1       .0
  108:    -75.8   -410.0       .0
  109:    -78.2   -414.2       .0
  110:    -85.5   -427.6       .0
  111:    -83.4   -409.2       .0
  112:    -76.8   -429.3       .0
  113:    -69.1   -416.0       .0
  114:    -60.6   -400.2       .0
  115:    -90.0   -435.4       .0
  116:    -89.5   -435.3       .0
  117:    -67.8   -411.6       .0
  118:    -73.0   -401.1       .0
  119:    -90.8   -444.5       .0
  120:    -87.4   -446.3       .0
  121:    -89.0   -441.4       .0
  122:    -66.2   -433.8       .0
  123:    -77.5   -403.9       .0
  124:    -88.7   -453.1       .0
  125:    -83.2   -442.8       .0
  126:    -92.0   -438.0       .0
  127:   -102.0   -422.2       .0
 
 
KL-divergence matrix in PHYLIP format:
3
Cluster_1  0.000  1.451  0.647 
Cluster_2  1.451  0.000  2.931 
Cluster_3  0.647  2.931  0.000 
 
 
List of sizes of 10 best visited partitions and corresponding log(ml) values
3    -9426.7928
3    -9485.8246
3    -9490.0192
3    -9491.4373
3    -9508.5691
3    -9509.4593
3    -9530.1303
3    -9532.5189
3    -9532.5293
3    -9536.3981
 
 
Probabilities for number of clusters
3   1
