# Supplementary material for: Do genome size differences within Brachionus asplanchnoidis (Rotifera, Monogononta) cause reproductive barriers among geographic populations?
Source: Hydrobiologia. Author manuscript; Available in PMC 2021 Nov 10. (PMC7611973; doi:10.1007/s10750-016-2872-x)
Supplement: Supplement 2 [file EMS137972-supplement-Supplement_2.zip › 49del_r1/49del_r1.baps]

1	1	0	1	0	1	0	1	0	1	1	1	0	0	0	0	1	1	1	1	1	1	1	1	0	1	0	1	1	0	0	0	0	1	1	1	1	1	1	0	1	0	1	0	0	0	1	1	0	1
1	1	1	1	0	0	0	1	0	1	0	1	0	0	0	1	1	0	1	1	1	1	1	1	0	0	1	1	1	0	0	0	0	1	0	1	1	1	1	1	1	0	1	0	0	1	1	1	0	1
1	1	1	1	0	0	0	1	0	1	0	1	0	0	0	0	1	0	1	1	1	1	1	1	0	0	1	1	1	0	0	0	1	1	0	1	0	0	1	0	1	0	1	0	0	1	1	1	0	1
1	1	1	0	0	0	0	1	0	1	1	1	1	1	0	1	1	0	1	1	1	1	1	1	1	0	1	1	1	0	1	1	1	1	0	1	1	1	1	0	1	0	1	1	0	1	1	0	0	1
1	1	0	0	0	0	1	1	0	1	0	1	0	0	0	0	1	0	1	1	1	1	0	1	0	1	1	0	1	0	0	0	1	1	0	1	0	1	0	0	1	0	1	0	0	0	1	1	0	1
1	1	1	0	0	0	0	1	1	1	1	0	1	1	0	1	1	1	1	1	1	1	1	1	1	0	1	0	1	0	0	1	1	1	1	1	0	1	1	0	1	0	1	0	0	1	1	0	0	1
1	1	1	0	1	0	0	1	1	1	1	0	1	1	1	1	1	0	1	1	1	1	1	1	1	0	1	0	1	0	0	1	1	1	1	1	0	1	1	0	1	0	1	0	0	1	1	0	0	1
1	1	1	0	1	0	0	1	1	1	1	0	0	0	1	1	1	1	1	1	1	1	1	1	0	0	1	0	1	0	0	1	1	1	1	1	1	1	1	0	1	1	0	0	0	1	1	0	0	1
1	1	1	0	1	0	0	1	1	1	1	0	1	0	0	1	1	1	1	1	1	1	1	1	1	0	1	0	1	0	0	1	1	1	1	1	1	1	1	0	1	0	1	0	0	1	1	0	0	1
1	1	1	0	0	0	0	1	1	1	0	0	0	0	0	1	1	1	1	1	1	1	1	1	0	0	1	0	1	0	0	1	0	1	1	1	0	1	1	0	1	1	0	0	0	0	1	0	0	1
1	1	1	0	1	0	0	1	1	1	1	0	1	1	0	1	1	1	1	1	1	1	1	1	1	0	1	0	1	0	1	1	1	1	1	1	1	1	1	0	1	0	1	1	0	1	1	0	0	1
0	0	1	0	0	0	0	0	0	0	1	1	0	0	0	0	0	0	1	1	0	0	1	0	1	1	0	1	0	0	0	0	0	1	0	0	0	1	1	0	0	0	1	1	0	0	1	0	0	0
0	0	1	0	0	0	0	0	0	0	1	1	0	0	0	0	0	0	1	1	0	0	1	0	1	1	1	1	0	0	0	0	0	1	0	0	0	1	1	0	1	0	1	1	0	0	1	0	0	0
0	0	1	1	1	0	0	0	0	1	1	1	0	0	0	0	0	0	1	1	0	0	1	0	0	1	1	1	0	0	0	0	0	1	0	0	1	0	1	0	1	0	0	0	0	0	1	1	0	0
0	0	0	1	1	0	1	0	0	0	0	1	0	0	0	0	0	0	0	0	1	0	1	0	0	0	1	0	0	1	0	1	1	0	0	0	0	0	0	0	0	0	0	0	1	0	0	1	0	0
0	0	0	1	1	0	1	0	0	0	0	1	0	0	0	0	0	0	0	0	1	0	1	0	1	0	1	0	0	0	0	1	1	0	0	0	0	0	0	0	0	0	0	0	0	0	0	1	0	0
0	0	0	1	0	0	1	0	0	0	0	1	0	0	0	0	0	0	0	0	0	0	0	0	0	0	1	0	0	1	0	1	1	0	0	0	0	0	0	0	0	0	0	0	0	0	0	1	0	0
0	0	0	1	1	0	1	0	0	0	0	1	0	0	0	0	0	0	0	0	0	0	0	0	0	0	1	0	0	1	0	1	1	0	0	0	0	0	0	0	0	0	0	0	0	0	0	1	0	0
0	1	0	1	1	0	1	0	0	0	0	1	0	0	0	0	0	0	0	0	0	0	0	0	0	0	1	0	0	1	0	1	1	0	0	0	0	0	0	0	0	0	0	0	0	0	0	1	0	0
0	0	0	1	0	0	1	0	0	0	0	1	0	0	0	0	0	0	0	0	0	0	0	0	0	0	1	0	0	1	0	1	1	0	0	0	0	0	0	1	0	0	0	0	0	0	0	1	0	0
0	0	0	1	1	0	1	0	0	0	0	1	0	0	0	0	0	0	0	0	0	0	0	0	0	0	1	0	0	1	0	1	1	0	0	0	0	0	0	0	0	0	0	0	0	0	0	1	0	0
0	1	0	1	0	0	1	0	0	0	0	1	0	0	0	1	0	0	0	0	0	0	0	0	0	0	1	0	0	0	0	1	1	0	0	0	0	0	0	0	0	0	0	0	1	0	0	1	0	0
0	0	0	1	0	0	1	0	0	0	0	1	0	0	0	0	0	0	0	0	0	0	0	0	0	0	1	0	0	1	0	1	1	0	0	0	0	0	0	1	0	0	0	0	1	0	0	1	0	0
0	0	0	1	0	0	1	0	0	0	0	1	0	0	0	0	0	0	0	0	0	1	0	0	0	0	1	0	0	1	0	1	1	0	0	0	0	0	0	0	0	0	0	0	0	0	0	1	0	0
0	0	0	1	1	0	1	0	0	0	0	1	0	0	0	0	0	0	0	0	0	0	0	0	0	0	1	0	0	1	0	1	1	0	0	0	0	0	0	0	0	0	0	0	0	0	0	1	0	0
0	0	0	1	0	0	1	0	0	0	0	1	0	0	0	0	0	0	0	0	0	0	0	0	0	0	1	0	0	1	0	1	1	0	0	0	0	0	0	1	0	0	0	0	0	0	0	1	0	0
0	0	0	1	1	0	1	0	0	0	0	1	0	0	0	0	0	0	0	0	1	0	0	0	0	0	1	0	0	1	0	1	1	0	0	0	0	0	0	0	0	0	0	0	0	0	0	1	0	0
0	0	0	1	0	0	1	0	0	0	0	1	0	0	0	0	0	0	0	0	0	0	0	0	0	0	1	0	0	1	0	1	1	0	0	0	0	0	0	0	0	0	0	0	0	0	0	1	0	0
0	0	0	1	0	0	1	0	0	0	0	1	0	0	0	0	0	0	0	0	1	0	0	0	0	0	1	0	0	1	0	1	1	0	0	0	0	0	0	0	0	0	0	0	1	0	0	1	0	0
1	1	1	0	0	1	1	1	1	0	1	0	1	1	0	1	1	0	1	0	1	1	1	1	1	0	1	0	1	0	1	1	1	1	0	1	1	0	1	0	1	1	0	0	0	0	1	0	0	1
1	1	1	0	1	0	0	1	1	1	1	0	0	0	1	1	1	1	1	1	1	1	1	1	0	0	1	1	1	0	0	1	1	1	1	1	1	0	1	0	1	1	0	0	0	0	1	0	0	1
1	0	1	0	0	0	0	1	1	0	1	0	1	1	1	0	1	0	1	1	0	1	0	1	0	0	1	0	0	0	0	1	0	1	0	0	1	0	1	0	1	0	1	0	1	1	1	0	0	1
1	0	1	0	0	0	0	1	0	1	1	0	1	1	0	1	1	0	1	0	1	1	0	1	1	0	0	1	1	0	0	1	0	1	0	1	1	0	1	1	1	0	1	0	1	0	1	0	0	1
1	0	1	0	1	0	0	1	1	1	1	0	1	1	1	1	1	0	1	0	1	1	1	1	1	0	1	1	1	0	0	1	1	1	1	1	1	1	1	0	1	0	1	0	0	0	1	0	0	1
1	1	1	0	0	1	0	1	1	1	0	0	0	0	0	1	1	1	1	0	1	1	0	1	0	0	1	0	1	0	0	1	0	1	1	1	0	1	1	0	1	0	1	0	0	0	1	0	0	1
1	1	1	0	1	1	0	1	1	1	1	0	0	0	1	1	1	0	1	0	1	1	1	1	0	0	1	0	1	0	0	1	1	1	1	1	0	1	1	0	1	1	1	0	0	0	1	0	0	1
1	1	1	0	1	1	0	1	1	1	1	0	0	0	0	0	1	0	1	0	1	1	1	1	0	0	1	0	1	0	0	1	1	1	0	1	1	1	1	0	1	1	1	0	0	0	1	0	0	1
1	1	1	0	0	0	0	1	0	1	1	0	0	0	0	1	1	1	1	1	1	1	1	1	0	0	1	1	1	0	0	0	0	1	1	1	1	1	1	0	1	0	1	0	1	0	1	0	0	1
1	1	1	0	0	1	1	1	1	1	1	0	0	0	0	1	1	1	1	1	1	1	1	1	0	0	1	0	1	0	1	1	1	1	1	1	1	1	1	0	1	1	1	0	0	0	1	0	0	1
1	1	1	0	0	1	1	1	0	1	1	0	1	1	1	1	1	0	1	0	1	1	0	1	1	0	1	0	1	0	1	1	0	1	1	1	1	0	1	0	1	1	0	0	0	0	1	0	0	1
1	1	1	0	0	0	1	1	1	1	1	0	1	1	0	1	1	1	1	1	1	1	0	1	1	1	0	1	1	0	0	1	1	1	1	1	1	1	1	0	1	0	1	0	0	0	1	0	0	1
1	0	1	0	0	0	1	1	1	0	1	0	1	0	0	1	1	0	1	0	1	1	0	1	1	0	0	0	1	0	1	1	0	1	0	1	1	1	1	1	1	1	1	0	0	0	1	0	0	1
1	0	1	0	0	0	1	1	1	1	1	0	0	0	1	1	1	1	1	1	1	1	0	1	0	0	1	0	1	0	1	1	1	1	1	1	1	1	1	0	1	1	1	0	1	1	1	0	0	1
1	1	1	0	0	0	1	1	0	1	1	0	0	0	0	1	1	1	1	0	1	1	1	1	0	0	1	1	1	0	0	0	0	1	1	1	1	0	1	0	1	0	1	0	1	0	1	0	0	1
1	1	1	0	0	1	0	1	1	1	1	0	0	0	0	1	1	1	1	0	1	1	1	1	0	1	0	0	1	0	1	1	1	1	0	1	1	1	1	0	1	1	1	1	0	0	1	0	0	1
1	1	1	0	0	1	1	1	1	1	1	0	1	1	0	1	1	1	1	0	1	1	0	1	1	0	0	1	1	0	1	1	1	1	1	1	1	1	1	0	1	1	1	1	0	0	1	0	0	1
1	1	1	0	0	0	0	1	1	1	1	0	0	0	0	1	1	1	1	0	1	1	1	1	0	1	1	0	1	0	1	1	1	1	1	1	1	1	0	0	1	1	1	0	0	1	1	0	1	1
1	1	1	0	0	1	1	1	1	1	1	0	0	0	0	1	1	1	1	0	1	1	1	1	0	0	1	0	1	0	0	1	1	1	1	1	1	0	1	0	1	0	1	0	0	0	1	0	1	1
1	1	1	0	0	1	1	1	1	1	1	0	0	0	0	1	1	0	1	0	1	1	1	1	0	0	1	1	1	0	1	1	1	1	1	1	1	1	1	0	1	0	1	0	0	0	1	0	0	1
1	1	1	0	0	0	0	1	1	1	1	0	0	0	0	1	1	1	1	1	1	1	0	1	0	0	1	1	1	0	0	1	1	1	0	0	1	1	0	0	1	0	1	1	0	1	1	0	1	1
1	1	1	0	0	0	1	1	1	1	1	0	0	0	1	1	1	1	1	0	1	1	1	1	0	0	1	0	1	0	1	1	1	1	1	1	1	1	0	0	1	0	1	0	1	1	1	0	0	1
1	1	1	0	1	1	1	1	1	1	1	0	1	1	0	1	1	0	1	0	1	1	1	1	1	0	1	0	1	0	0	1	1	1	1	1	1	1	1	0	1	0	1	0	0	0	1	0	0	1
1	0	1	0	1	0	1	1	1	1	1	0	0	0	1	1	1	0	1	1	1	1	1	1	0	0	1	1	1	0	0	1	1	1	1	1	1	1	1	0	1	0	1	0	0	0	1	0	1	1
1	1	1	0	0	0	0	1	0	1	1	0	0	0	1	1	1	1	1	1	1	1	1	1	0	0	1	1	1	0	1	1	1	1	1	1	1	0	1	0	1	0	1	0	0	0	1	0	0	1
1	1	1	0	0	1	1	1	1	1	1	0	1	1	0	1	1	1	1	0	0	1	1	1	1	0	1	0	1	0	0	1	1	1	1	1	1	1	1	0	1	1	1	0	0	1	1	0	0	1
1	1	1	0	0	0	1	1	1	1	0	0	0	0	0	1	1	1	1	0	1	1	1	1	0	0	1	0	1	0	0	0	0	1	1	1	1	1	0	0	1	0	1	0	0	1	1	0	0	1
1	1	1	0	1	1	1	1	0	1	1	0	0	0	1	1	1	0	1	1	1	1	0	1	0	0	1	0	1	0	0	1	1	1	0	1	1	0	1	0	1	0	1	0	0	1	1	0	0	1
1	1	1	0	0	1	1	1	1	0	1	0	1	0	0	1	1	0	1	0	1	1	0	1	1	0	0	0	1	0	0	1	1	1	0	1	1	1	1	0	1	1	0	0	1	0	1	0	1	1
1	1	1	0	0	0	0	1	0	1	1	0	1	1	0	1	1	1	1	0	1	1	0	1	1	1	0	0	1	1	1	1	0	1	1	1	1	0	1	1	1	1	1	1	0	0	1	0	0	1
1	1	1	0	0	0	0	1	0	1	1	0	0	0	0	1	1	1	1	1	1	1	0	1	0	0	0	1	1	1	1	0	0	1	1	1	1	0	1	0	1	0	1	1	0	0	1	0	1	1
1	1	1	0	1	0	1	1	1	1	1	0	0	0	1	1	1	1	1	0	1	1	1	1	0	0	1	0	1	0	0	1	1	1	1	1	1	0	0	0	1	0	1	0	0	1	1	0	1	1
1	0	1	0	0	1	1	1	0	1	1	0	1	1	0	1	1	1	1	1	1	1	0	1	1	0	1	1	1	0	0	1	1	1	1	1	1	0	1	0	1	1	1	0	0	1	1	0	0	1
1	0	1	0	0	1	1	1	1	1	1	0	0	0	0	1	1	1	1	0	1	1	0	1	0	0	1	1	1	0	0	1	1	1	1	1	1	0	1	1	1	0	1	0	0	0	1	0	0	1
1	1	1	0	0	1	1	1	1	1	1	0	1	1	0	1	1	1	1	0	1	1	0	1	1	0	1	0	1	0	0	1	0	1	1	1	0	0	1	0	1	0	1	0	0	0	1	0	0	1
1	1	1	0	0	1	1	1	1	1	1	0	0	0	1	1	1	1	1	1	1	1	1	1	0	0	1	1	1	0	0	1	0	1	1	1	1	1	1	0	1	0	1	0	0	0	1	0	1	1
1	1	1	0	0	1	0	1	1	0	1	0	0	0	1	1	1	0	1	0	0	1	1	1	0	0	1	0	1	1	1	1	1	1	1	1	1	0	1	0	1	1	1	1	0	0	1	0	0	1
1	1	1	0	0	0	0	1	0	1	1	0	1	0	0	1	1	0	1	1	0	1	0	1	1	0	1	0	1	0	1	1	1	1	0	1	1	1	1	0	1	0	1	1	0	1	1	0	0	1
1	1	1	0	0	0	0	1	0	1	1	0	1	0	0	1	1	0	1	0	1	1	0	1	1	0	1	0	1	0	1	1	0	1	0	1	1	1	1	0	1	0	1	1	0	1	1	0	0	1
1	0	1	0	1	0	1	1	0	1	1	0	0	0	0	1	1	1	1	1	0	1	1	1	0	1	1	1	1	1	1	1	1	1	1	1	1	1	1	0	1	1	1	0	0	1	1	0	0	1
1	1	1	0	0	0	0	1	0	0	1	0	0	0	0	1	1	1	1	0	1	1	1	1	0	0	1	0	1	1	0	1	0	1	1	1	0	1	1	1	1	1	0	0	0	1	1	0	0	1
1	1	1	0	0	1	1	1	0	1	1	0	0	0	0	1	1	1	1	1	1	1	0	1	0	0	1	0	1	0	0	1	1	1	1	1	1	0	1	0	1	0	1	0	0	0	1	0	1	1
1	0	1	0	0	1	1	1	0	1	0	0	0	0	1	1	1	1	1	0	1	1	1	1	0	1	1	0	1	0	0	1	0	1	1	1	1	1	1	0	1	0	1	0	0	0	1	0	0	1
1	1	1	0	0	0	0	1	1	0	1	0	1	1	1	1	1	0	1	0	1	1	1	1	1	0	1	0	1	0	1	1	1	1	0	1	1	0	1	1	1	0	1	0	0	1	1	0	1	1
1	1	1	0	0	1	1	1	1	1	1	0	0	0	0	1	1	1	1	1	1	1	1	1	0	0	1	1	1	1	0	1	1	1	1	1	1	1	0	0	1	0	1	0	0	0	1	0	0	1
1	0	1	0	0	0	0	1	1	1	1	0	0	0	0	1	1	1	1	0	1	1	1	1	0	0	0	0	1	0	0	0	0	1	1	1	1	0	0	1	1	1	1	1	0	0	1	0	0	1
1	0	1	0	1	0	0	1	1	1	1	0	0	0	0	1	1	0	1	1	1	1	1	1	0	0	1	1	1	0	0	1	1	1	0	0	1	0	1	1	1	0	1	0	0	1	1	0	1	1
1	1	1	0	0	1	1	1	1	1	1	0	0	0	1	1	1	1	1	1	1	1	0	1	0	0	1	0	1	0	1	0	1	1	1	1	1	1	1	0	1	0	1	0	0	1	1	0	1	1
1	0	1	0	1	1	1	1	1	1	1	0	1	0	1	1	1	1	1	0	1	1	1	1	1	0	1	1	1	0	1	1	1	1	1	1	1	0	0	0	1	1	0	0	0	0	1	0	0	1
[truncated: 179 more columns]
