# Supplementary material for: Do genome size differences within Brachionus asplanchnoidis (Rotifera, Monogononta) cause reproductive barriers among geographic populations?
Source: Hydrobiologia. Author manuscript; Available in PMC 2021 Nov 10. (PMC7611973; doi:10.1007/s10750-016-2872-x)
Supplement: Supplement 2 [file EMS137972-supplement-Supplement_2.zip › 49del_r1/49del_r1.txt]

30
31
33
34
35
38
40
41
50
52
54
55
56
60
61
62
64
66
67
69
70
72
75
77
78
79
80
82
85
86
89
91
93
96
97
102
105
107
109
110
111
113
119
120
121
122
123
124
126
