# Supplementary material for: Do genome size differences within Brachionus asplanchnoidis (Rotifera, Monogononta) cause reproductive barriers among geographic populations?
Source: Hydrobiologia. Author manuscript; Available in PMC 2021 Nov 10. (PMC7611973; doi:10.1007/s10750-016-2872-x)
Supplement: Supplement 2 [file EMS137972-supplement-Supplement_2.zip › 49del_r1/49del_r1_admix.mat.txt]

 
---------------------------------------------------
RESULTS OF ADMIXTURE ANALYSIS BASED
ON MIXTURE CLUSTERING OF INDIVIDUALS
Data file: 49del_r1_cluster.mat
Number of individuals: 78
Results based on 250 simulations from posterior allele frequencies.
 
         1     2     3     4   p
1:    1.00  0.00  0.00  0.00:  1
2:    1.00  0.00  0.00  0.00:  1
3:    1.00  0.00  0.00  0.00:  1
4:    1.00  0.00  0.00  0.00:  1
5:    1.00  0.00  0.00  0.00:  1
6:    0.00  1.00  0.00  0.00:  1
7:    0.00  1.00  0.00  0.00:  1
8:    0.00  1.00  0.00  0.00:  1
9:    0.00  1.00  0.00  0.00:  1
10:   0.00  1.00  0.00  0.00:  1
11:   0.00  1.00  0.00  0.00:  1
12:   0.00  0.00  1.00  0.00:  1
13:   0.00  0.00  1.00  0.00:  1
14:   0.00  0.00  1.00  0.00:  1
15:   0.00  0.00  0.00  1.00:  1
16:   0.00  0.00  0.00  1.00:  1
17:   0.00  0.00  0.00  1.00:  1
18:   0.00  0.00  0.00  1.00:  1
19:   0.00  0.00  0.00  1.00:  1
20:   0.00  0.00  0.00  1.00:  1
21:   0.00  0.00  0.00  1.00:  1
22:   0.00  0.00  0.00  1.00:  1
23:   0.00  0.00  0.00  1.00:  1
24:   0.00  0.00  0.00  1.00:  1
25:   0.00  0.00  0.00  1.00:  1
26:   0.00  0.00  0.00  1.00:  1
27:   0.00  0.00  0.00  1.00:  1
28:   0.00  0.00  0.00  1.00:  1
29:   0.00  0.00  0.00  1.00:  1
30:   0.00  1.00  0.00  0.00:  1
31:   0.00  1.00  0.00  0.00:  1
32:   0.00  0.77  0.17  0.06:  0
33:   0.00  1.00  0.00  0.00:  1
34:   0.00  1.00  0.00  0.00:  1
35:   0.00  1.00  0.00  0.00:  1
36:   0.00  1.00  0.00  0.00:  1
37:   0.00  1.00  0.00  0.00:  1
38:   0.00  1.00  0.00  0.00:  1
39:   0.00  1.00  0.00  0.00:  1
40:   0.00  1.00  0.00  0.00:  1
41:   0.00  1.00  0.00  0.00:  1
42:   0.00  1.00  0.00  0.00:  1
43:   0.00  1.00  0.00  0.00:  1
44:   0.00  1.00  0.00  0.00:  1
45:   0.00  1.00  0.00  0.00:  1
46:   0.00  1.00  0.00  0.00:  1
47:   0.00  1.00  0.00  0.00:  1
48:   0.00  1.00  0.00  0.00:  1
49:   0.00  1.00  0.00  0.00:  1
50:   0.00  1.00  0.00  0.00:  1
51:   0.00  1.00  0.00  0.00:  1
52:   0.00  1.00  0.00  0.00:  1
53:   0.00  1.00  0.00  0.00:  1
54:   0.00  1.00  0.00  0.00:  1
55:   0.00  1.00  0.00  0.00:  1
56:   0.00  1.00  0.00  0.00:  1
57:   0.00  1.00  0.00  0.00:  1
58:   0.00  1.00  0.00  0.00:  1
59:   0.00  1.00  0.00  0.00:  1
60:   0.00  1.00  0.00  0.00:  1
61:   0.00  1.00  0.00  0.00:  1
62:   0.00  1.00  0.00  0.00:  1
63:   0.00  1.00  0.00  0.00:  1
64:   0.00  1.00  0.00  0.00:  1
65:   0.00  1.00  0.00  0.00:  1
66:   0.00  1.00  0.00  0.00:  1
67:   0.00  1.00  0.00  0.00:  1
68:   0.00  1.00  0.00  0.00:  1
69:   0.00  1.00  0.00  0.00:  1
70:   0.00  1.00  0.00  0.00:  1
71:   0.00  1.00  0.00  0.00:  1
72:   0.00  1.00  0.00  0.00:  1
73:   0.00  1.00  0.00  0.00:  1
74:   0.00  1.00  0.00  0.00:  1
75:   0.00  1.00  0.00  0.00:  1
76:   0.00  1.00  0.00  0.00:  1
77:   0.00  1.00  0.00  0.00:  1
78:   0.00  1.00  0.00  0.00:  1
