# Supplementary material for: Do genome size differences within Brachionus asplanchnoidis (Rotifera, Monogononta) cause reproductive barriers among geographic populations?
Source: Hydrobiologia. Author manuscript; Available in PMC 2021 Nov 10. (PMC7611973; doi:10.1007/s10750-016-2872-x)
Supplement: Supplement 2 [file EMS137972-supplement-Supplement_2.zip › 49del_r1/49del_r1_cluster.mat.txt]

---------------------------------------------------
RESULTS OF INDIVIDUAL LEVEL MIXTURE ANALYSIS:
Data file: 49del_r1.baps
Model: independent
Number of clustered individuals: 78
Number of groups in optimal partition: 4
Log(marginal likelihood) of optimal partition: -6008.3028
 
Best Partition: 
Cluster 1: {1, 2, 3, 4, 5}
Cluster 2: {6, 7, 8, 9, 10, 11, 30, 31, 32, 33, 34, 35, 36, 
           37, 38, 39, 40, 41, 42, 43, 44, 45, 46, 47, 48, 
           49, 50, 51, 52, 53, 54, 55, 56, 57, 58, 59, 60, 
           61, 62, 63, 64, 65, 66, 67, 68, 69, 70, 71, 72, 
           73, 74, 75, 76, 77, 78}
Cluster 3: {12, 13, 14}
Cluster 4: {15, 16, 17, 18, 19, 20, 21, 22, 23, 24, 25, 26, 
           27, 28, 29}
 
 
Changes in log(marginal likelihood) if indvidual i is moved to group j:
  ind      1        2        3        4        
    1:       .0    -61.0    -56.5   -337.4
    2:       .0    -67.4    -69.6   -327.1
    3:       .0    -65.1    -79.0   -335.6
    4:       .0    -26.0    -50.0   -336.4
    5:       .0    -81.6    -60.6   -182.2
    6:    -56.4       .0   -147.3   -430.4
    7:    -60.3       .0   -145.8   -435.6
    8:    -69.6       .0   -132.3   -427.0
    9:    -55.5       .0   -141.7   -421.8
   10:    -53.6       .0   -127.6   -411.0
   11:    -65.0       .0   -153.2   -451.2
   12:    -85.0   -209.8       .0   -243.5
   13:    -84.5   -198.7       .0   -249.4
   14:    -40.8   -155.2       .0   -183.8
   15:   -251.9   -512.2   -183.1       .0
   16:   -206.0   -453.5   -142.6       .0
   17:   -241.8   -502.2   -172.0       .0
   18:   -252.0   -504.1   -176.4       .0
   19:   -231.9   -485.2   -160.4       .0
   20:   -255.7   -517.4   -183.3       .0
   21:   -241.3   -500.2   -170.8       .0
   22:   -211.6   -463.2   -154.2       .0
   23:   -238.6   -486.7   -171.4       .0
   24:   -220.1   -473.6   -164.9       .0
   25:   -245.5   -497.6   -176.4       .0
   26:   -246.6   -503.4   -177.4       .0
   27:   -247.3   -499.3   -182.4       .0
   28:   -236.9   -500.2   -173.6       .0
   29:   -245.9   -508.6   -190.1       .0
   30:    -64.3       .0   -126.9   -400.6
   31:    -75.5       .0   -136.2   -434.9
   32:    -23.1       .0    -39.7   -277.1
   33:    -61.7       .0   -132.2   -423.1
   34:    -77.9       .0   -139.4   -443.7
   35:    -51.0       .0   -128.9   -399.2
   36:    -58.3       .0   -136.6   -414.6
   37:    -48.2       .0   -124.6   -402.7
   38:    -45.1       .0   -106.3   -399.0
   39:    -79.6       .0   -150.4   -459.8
   40:    -70.9       .0   -140.0   -406.6
   41:    -76.3       .0   -129.2   -448.3
   42:    -61.4       .0   -121.9   -408.4
   43:    -82.7       .0   -148.1   -461.6
   44:    -62.8       .0   -130.5   -419.3
   45:    -58.0       .0   -124.3   -410.8
   46:    -59.6       .0   -125.7   -430.3
   47:    -77.8       .0   -154.6   -450.9
   48:    -66.2       .0   -133.9   -408.5
   49:    -67.9       .0   -141.7   -410.8
   50:    -50.6       .0    -90.4   -363.7
   51:    -74.8       .0   -144.9   -425.7
   52:    -72.7       .0   -145.0   -430.6
   53:    -60.9       .0   -126.5   -412.4
   54:    -68.7       .0   -141.6   -433.8
   55:    -74.0       .0   -139.8   -436.3
   56:    -39.0       .0   -114.1   -378.2
   57:    -61.3       .0   -138.3   -429.3
   58:    -75.2       .0   -123.6   -380.8
   59:    -66.1       .0   -138.8   -431.3
   60:    -50.1       .0   -115.6   -431.7
   61:    -67.3       .0   -135.0   -427.7
   62:    -68.8       .0   -135.2   -428.4
   63:    -58.0       .0   -116.9   -401.2
   64:    -51.3       .0   -128.2   -399.2
   65:    -50.8       .0   -114.1   -406.4
   66:    -68.6       .0   -130.6   -412.3
   67:    -52.4       .0   -129.6   -424.0
   68:    -52.8       .0   -130.7   -408.9
   69:    -60.5       .0   -126.1   -417.6
   70:    -64.4       .0   -118.4   -410.2
   71:    -61.2       .0   -127.4   -427.4
   72:    -47.0       .0   -114.7   -400.2
   73:    -67.3       .0   -138.7   -432.7
   74:    -68.1       .0   -138.7   -433.7
   75:    -54.2       .0   -116.2   -408.9
   76:    -58.2       .0   -120.6   -399.1
   77:    -58.0       .0   -140.3   -441.0
   78:    -79.9       .0   -143.3   -420.6
 
 
KL-divergence matrix in PHYLIP format:
4
Cluster_1  0.000  0.474  0.473  1.624 
Cluster_2  0.474  0.000  1.005  2.783 
Cluster_3  0.473  1.005  0.000  1.195 
Cluster_4  1.624  2.783  1.195  0.000 
 
 
List of sizes of 10 best visited partitions and corresponding log(ml) values
4    -6008.3028
5    -6024.3869
5    -6024.6377
3    -6050.8423
3    -6073.8837
5    -6087.1124
5    -6089.3687
6    -6097.4871
5    -6101.7103
6    -6103.1966
 
 
Probabilities for number of clusters
4   1
