# Supplementary material for: Do genome size differences within Brachionus asplanchnoidis (Rotifera, Monogononta) cause reproductive barriers among geographic populations?
Source: Hydrobiologia. Author manuscript; Available in PMC 2021 Nov 10. (PMC7611973; doi:10.1007/s10750-016-2872-x)
Supplement: Supplement 2 [file EMS137972-supplement-Supplement_2.zip › 49del_r2/49del_r2.txt]

32
33
35
40
41
42
43
46
49
52
53
54
57
59
60
61
65
66
67
72
73
77
78
79
80
82
83
84
85
86
87
89
91
92
97
103
105
108
110
111
112
115
117
118
119
120
122
123
126
