# Supplementary material for: Do genome size differences within Brachionus asplanchnoidis (Rotifera, Monogononta) cause reproductive barriers among geographic populations?
Source: Hydrobiologia. Author manuscript; Available in PMC 2021 Nov 10. (PMC7611973; doi:10.1007/s10750-016-2872-x)
Supplement: Supplement 2 [file EMS137972-supplement-Supplement_2.zip › 49del_r2/49del_r2_cluster.mat.txt]

---------------------------------------------------
RESULTS OF INDIVIDUAL LEVEL MIXTURE ANALYSIS:
Data file: 49del_r2.baps
Model: independent
Number of clustered individuals: 78
Number of groups in optimal partition: 4
Log(marginal likelihood) of optimal partition: -6007.3703
 
Best Partition: 
Cluster 1: {6, 7, 8, 9, 10, 11, 30, 31, 32, 33, 34, 35, 36, 
           37, 38, 39, 40, 41, 42, 43, 44, 45, 46, 47, 48, 
           49, 50, 51, 52, 53, 54, 55, 56, 57, 58, 59, 60, 
           61, 62, 63, 64, 65, 66, 67, 68, 69, 70, 71, 72, 
           73, 74, 75, 76, 77, 78}
Cluster 2: {1, 2, 3, 4, 5}
Cluster 3: {12, 13, 14}
Cluster 4: {15, 16, 17, 18, 19, 20, 21, 22, 23, 24, 25, 26, 
           27, 28, 29}
 
 
Changes in log(marginal likelihood) if indvidual i is moved to group j:
  ind      1        2        3        4        
    1:    -61.0       .0    -56.5   -337.4
    2:    -70.6       .0    -69.6   -327.1
    3:    -66.7       .0    -79.0   -335.6
    4:    -28.2       .0    -50.0   -336.4
    5:    -84.5       .0    -60.6   -182.2
    6:       .0    -56.5   -147.4   -430.4
    7:       .0    -61.2   -146.8   -436.6
    8:       .0    -70.3   -133.0   -427.7
    9:       .0    -53.8   -140.0   -420.1
   10:       .0    -54.3   -128.3   -411.8
   11:       .0    -65.7   -153.8   -451.9
   12:   -209.2    -85.0       .0   -243.5
   13:   -198.7    -84.5       .0   -249.4
   14:   -156.2    -40.8       .0   -183.8
   15:   -515.4   -251.9   -183.1       .0
   16:   -455.4   -206.0   -142.6       .0
   17:   -504.2   -241.8   -172.0       .0
   18:   -506.1   -252.0   -176.4       .0
   19:   -486.9   -231.9   -160.4       .0
   20:   -518.6   -255.7   -183.3       .0
   21:   -502.1   -241.3   -170.8       .0
   22:   -463.4   -211.6   -154.2       .0
   23:   -487.8   -238.6   -171.4       .0
   24:   -475.1   -220.1   -164.9       .0
   25:   -498.3   -245.5   -176.4       .0
   26:   -506.2   -246.6   -177.4       .0
   27:   -502.9   -247.3   -182.4       .0
   28:   -502.5   -236.9   -173.6       .0
   29:   -510.8   -245.9   -190.1       .0
   30:       .0    -64.0   -143.8   -429.2
   31:       .0    -53.2   -107.3   -372.2
   32:       .0    -60.1   -121.6   -400.9
   33:       .0    -75.9   -136.6   -435.3
   34:       .0    -23.2    -39.7   -277.2
   35:       .0    -62.4   -117.2   -411.1
   36:       .0    -62.1   -132.6   -423.5
   37:       .0    -55.2   -133.6   -411.6
   38:       .0    -48.2   -124.7   -402.7
   39:       .0    -79.7   -150.5   -459.9
   40:       .0    -70.8   -139.9   -406.5
   41:       .0    -71.7   -138.1   -438.1
   42:       .0    -62.9   -123.3   -409.9
   43:       .0    -50.4   -106.7   -394.7
   44:       .0    -62.9   -123.0   -415.7
   45:       .0    -57.8   -124.2   -410.6
   46:       .0    -81.3   -153.0   -447.3
   47:       .0    -77.5   -154.3   -450.6
   48:       .0    -58.7   -116.9   -397.5
   49:       .0    -68.1   -141.9   -411.0
   50:       .0    -73.2   -125.2   -429.6
   51:       .0    -64.9   -121.3   -413.8
   52:       .0    -52.0    -91.9   -365.1
   53:       .0    -73.8   -146.2   -431.7
   54:       .0    -64.2   -122.3   -397.6
   55:       .0    -61.5   -127.1   -413.1
   56:       .0    -68.6   -141.4   -433.6
   57:       .0    -78.1   -126.5   -383.7
   58:       .0    -67.6   -140.3   -432.8
   59:       .0    -67.2   -135.4   -452.6
   60:       .0    -65.3   -133.0   -425.7
   61:       .0    -68.4   -134.7   -427.9
   62:       .0    -48.8   -110.5   -414.3
   63:       .0    -58.5   -117.4   -401.7
   64:       .0    -50.2   -127.1   -398.1
   65:       .0    -49.8   -113.1   -405.4
   66:       .0    -68.8   -130.8   -412.5
   67:       .0    -61.9   -133.4   -434.7
   68:       .0    -54.5   -132.4   -410.6
   69:       .0    -59.7   -125.2   -416.8
   70:       .0    -59.8   -119.9   -408.2
   71:       .0    -52.9   -138.0   -411.2
   72:       .0    -53.7   -122.3   -414.5
   73:       .0    -44.9   -112.6   -398.1
   74:       .0    -68.3   -138.8   -433.9
   75:       .0    -68.8   -141.5   -441.5
   76:       .0    -62.8   -146.3   -451.3
   77:       .0    -57.3   -139.6   -440.4
   78:       .0    -81.8   -145.1   -422.4
 
 
KL-divergence matrix in PHYLIP format:
4
Cluster_1  0.000  0.479  1.005  2.787 
Cluster_2  0.479  0.000  0.473  1.624 
Cluster_3  1.005  0.473  0.000  1.195 
Cluster_4  2.787  1.624  1.195  0.000 
 
 
List of sizes of 10 best visited partitions and corresponding log(ml) values
4    -6007.3703
5    -6023.7577
6    -6039.8419
3    -6049.9098
5    -6060.3622
5    -6061.3813
5    -6063.2142
5    -6072.7822
3    -6075.0705
5    -6075.1622
 
 
Probabilities for number of clusters
4   1
