# Supplementary material for: Do genome size differences within Brachionus asplanchnoidis (Rotifera, Monogononta) cause reproductive barriers among geographic populations?
Source: Hydrobiologia. Author manuscript; Available in PMC 2021 Nov 10. (PMC7611973; doi:10.1007/s10750-016-2872-x)
Supplement: Supplement 2 [file EMS137972-supplement-Supplement_2.zip › 49del_r3/49del_r3.txt]

31
34
35
36
39
40
44
45
48
49
50
51
52
57
60
61
62
65
66
68
69
71
72
73
77
81
82
83
84
86
88
90
91
95
98
99
101
103
105
106
109
111
114
117
121
122
123
124
126
