# Supplementary material for: Do genome size differences within Brachionus asplanchnoidis (Rotifera, Monogononta) cause reproductive barriers among geographic populations?
Source: Hydrobiologia. Author manuscript; Available in PMC 2021 Nov 10. (PMC7611973; doi:10.1007/s10750-016-2872-x)
Supplement: Supplement 2 [file EMS137972-supplement-Supplement_2.zip › 49del_r3/49del_r3_cluster.mat.txt]

---------------------------------------------------
RESULTS OF INDIVIDUAL LEVEL MIXTURE ANALYSIS:
Data file: 49del_r3.baps
Model: independent
Number of clustered individuals: 78
Number of groups in optimal partition: 4
Log(marginal likelihood) of optimal partition: -6034.5995
 
Best Partition: 
Cluster 1: {6, 7, 8, 9, 10, 11, 30, 31, 32, 33, 34, 35, 36, 
           37, 38, 39, 40, 41, 42, 43, 44, 45, 46, 47, 48, 
           49, 50, 51, 52, 53, 54, 55, 56, 57, 58, 59, 60, 
           61, 62, 63, 64, 65, 66, 67, 68, 69, 70, 71, 72, 
           73, 74, 75, 76, 77, 78}
Cluster 2: {1, 2, 3, 4, 5}
Cluster 3: {12, 13, 14}
Cluster 4: {15, 16, 17, 18, 19, 20, 21, 22, 23, 24, 25, 26, 
           27, 28, 29}
 
 
Changes in log(marginal likelihood) if indvidual i is moved to group j:
  ind      1        2        3        4        
    1:    -62.5       .0    -56.5   -337.4
    2:    -66.7       .0    -69.6   -327.1
    3:    -66.5       .0    -79.0   -335.6
    4:    -25.7       .0    -50.0   -336.4
    5:    -85.1       .0    -60.6   -182.2
    6:       .0    -56.6   -147.5   -430.5
    7:       .0    -62.0   -147.6   -437.4
    8:       .0    -74.2   -136.9   -431.6
    9:       .0    -55.6   -141.8   -421.9
   10:       .0    -55.4   -129.5   -412.9
   11:       .0    -66.1   -154.2   -452.3
   12:   -209.3    -85.0       .0   -243.5
   13:   -199.4    -84.5       .0   -249.4
   14:   -156.4    -40.8       .0   -183.8
   15:   -517.3   -251.9   -183.1       .0
   16:   -456.2   -206.0   -142.6       .0
   17:   -507.3   -241.8   -172.0       .0
   18:   -509.0   -252.0   -176.4       .0
   19:   -489.5   -231.9   -160.4       .0
   20:   -524.2   -255.7   -183.3       .0
   21:   -504.5   -241.3   -170.8       .0
   22:   -465.5   -211.6   -154.2       .0
   23:   -492.3   -238.6   -171.4       .0
   24:   -477.2   -220.1   -164.9       .0
   25:   -500.6   -245.5   -176.4       .0
   26:   -509.3   -246.6   -177.4       .0
   27:   -504.5   -247.3   -182.4       .0
   28:   -505.0   -236.9   -173.6       .0
   29:   -515.1   -245.9   -190.1       .0
   30:       .0    -63.9   -143.8   -429.2
   31:       .0    -64.0   -126.5   -400.2
   32:       .0    -45.0   -113.0   -393.3
   33:       .0    -23.6    -40.1   -277.6
   34:       .0    -64.6   -119.4   -413.3
   35:       .0    -34.8    -91.7   -346.0
   36:       .0    -77.6   -139.2   -443.4
   37:       .0    -48.0   -126.0   -396.3
   38:       .0    -43.8   -105.0   -397.7
   39:       .0    -80.0   -150.7   -460.2
   40:       .0    -84.5   -149.8   -463.4
   41:       .0    -58.5   -119.6   -411.6
   42:       .0    -47.1   -103.3   -391.3
   43:       .0    -63.7   -123.8   -416.5
   44:       .0    -55.4   -121.7   -408.2
   45:       .0    -59.7   -125.8   -430.3
   46:       .0    -78.1   -155.0   -451.2
   47:       .0    -56.3   -114.5   -395.1
   48:       .0    -55.4   -116.2   -384.7
   49:       .0    -67.7   -124.2   -416.6
   50:       .0    -71.4   -143.7   -429.3
   51:       .0    -64.5   -122.6   -397.9
   52:       .0    -60.3   -125.9   -411.8
   53:       .0    -75.8   -157.5   -444.2
   54:       .0    -57.5   -128.3   -418.5
   55:       .0    -66.0   -137.2   -430.9
   56:       .0    -68.1   -145.7   -427.3
   57:       .0    -62.7   -139.7   -430.8
   58:       .0    -80.1   -144.7   -438.2
   59:       .0    -50.0   -115.5   -431.6
   60:       .0    -72.0   -140.2   -457.4
   61:       .0    -68.0   -135.7   -428.4
   62:       .0    -49.9   -111.6   -415.4
   63:       .0    -64.5   -139.8   -438.8
   64:       .0    -49.5   -112.8   -405.1
   65:       .0    -59.8   -131.4   -432.7
   66:       .0    -51.5   -129.4   -407.6
   67:       .0    -59.3   -119.4   -407.7
   68:       .0    -62.8   -116.8   -408.6
   69:       .0    -64.5   -140.8   -427.5
   70:       .0    -61.9   -128.1   -428.0
   71:       .0    -53.9   -122.5   -414.7
   72:       .0    -69.1   -140.5   -434.6
   73:       .0    -67.3   -137.8   -432.9
   74:       .0    -58.6   -121.0   -399.5
   75:       .0    -70.4   -142.3   -444.7
   76:       .0    -73.7   -129.6   -445.1
   77:       .0    -59.2   -141.5   -442.2
   78:       .0    -80.2   -143.6   -420.9
 
 
KL-divergence matrix in PHYLIP format:
4
Cluster_1  0.000  0.476  1.005  2.804 
Cluster_2  0.476  0.000  0.473  1.624 
Cluster_3  1.005  0.473  0.000  1.195 
Cluster_4  2.804  1.624  1.195  0.000 
 
 
List of sizes of 10 best visited partitions and corresponding log(ml) values
4    -6034.5995
5    -6051.3919
3    -6077.139
5    -6085.5483
5    -6087.5667
3    -6099.7909
5    -6100.0331
5    -6100.0883
6    -6101.6325
5    -6108.8332
 
 
Probabilities for number of clusters
4   1
