# Supplementary material for: Do genome size differences within Brachionus asplanchnoidis (Rotifera, Monogononta) cause reproductive barriers among geographic populations?
Source: Hydrobiologia. Author manuscript; Available in PMC 2021 Nov 10. (PMC7611973; doi:10.1007/s10750-016-2872-x)
Supplement: Supplement 2 [file EMS137972-supplement-Supplement_2.zip › 73del_r1/73del_r1.txt]

30
32
33
34
35
36
37
38
39
40
41
43
45
46
47
48
49
50
51
52
53
56
57
58
59
60
61
65
66
67
68
70
72
73
74
76
77
79
80
81
84
85
86
87
88
89
90
92
93
94
96
97
98
100
101
102
103
104
105
106
108
109
110
113
114
115
116
117
119
120
123
124
127
