# Supplementary material for: Do genome size differences within Brachionus asplanchnoidis (Rotifera, Monogononta) cause reproductive barriers among geographic populations?
Source: Hydrobiologia. Author manuscript; Available in PMC 2021 Nov 10. (PMC7611973; doi:10.1007/s10750-016-2872-x)
Supplement: Supplement 2 [file EMS137972-supplement-Supplement_2.zip › 73del_r1/73del_r1_cluster.mat.txt]

---------------------------------------------------
RESULTS OF INDIVIDUAL LEVEL MIXTURE ANALYSIS:
Data file: 73del_r1.baps
Model: independent
Number of clustered individuals: 54
Number of groups in optimal partition: 4
Log(marginal likelihood) of optimal partition: -4239.5383
 
Best Partition: 
Cluster 1: {1, 2, 3, 4, 5}
Cluster 2: {6, 7, 8, 9, 10, 11, 30, 31, 32, 33, 34, 35, 36, 
           37, 38, 39, 40, 41, 42, 43, 44, 45, 46, 47, 48, 
           49, 50, 51, 52, 53, 54}
Cluster 3: {12, 13, 14}
Cluster 4: {15, 16, 17, 18, 19, 20, 21, 22, 23, 24, 25, 26, 
           27, 28, 29}
 
 
Changes in log(marginal likelihood) if indvidual i is moved to group j:
  ind      1        2        3        4        
    1:       .0    -60.6    -56.5   -337.4
    2:       .0    -67.1    -69.6   -327.1
    3:       .0    -60.2    -79.0   -335.6
    4:       .0    -28.1    -50.0   -336.4
    5:       .0    -73.3    -60.6   -182.2
    6:    -60.5       .0   -151.5   -434.5
    7:    -62.9       .0   -148.4   -438.2
    8:    -70.7       .0   -133.5   -428.2
    9:    -53.2       .0   -139.5   -419.6
   10:    -55.4       .0   -129.4   -412.8
   11:    -66.3       .0   -154.4   -452.5
   12:    -85.0   -203.1       .0   -243.5
   13:    -84.5   -190.7       .0   -249.4
   14:    -40.8   -150.4       .0   -183.8
   15:   -251.9   -485.6   -183.1       .0
   16:   -206.0   -426.3   -142.6       .0
   17:   -241.8   -477.2   -172.0       .0
   18:   -252.0   -476.7   -176.4       .0
   19:   -231.9   -459.5   -160.4       .0
   20:   -255.7   -491.3   -183.3       .0
   21:   -241.3   -474.8   -170.8       .0
   22:   -211.6   -429.1   -154.2       .0
   23:   -238.6   -458.2   -171.4       .0
   24:   -220.1   -442.3   -164.9       .0
   25:   -245.5   -467.5   -176.4       .0
   26:   -246.6   -476.5   -177.4       .0
   27:   -247.3   -472.3   -182.4       .0
   28:   -236.9   -471.1   -173.6       .0
   29:   -245.9   -484.8   -190.1       .0
   30:    -53.4       .0   -107.5   -372.3
   31:    -75.9       .0   -137.5   -441.7
   32:    -54.4       .0   -132.8   -410.8
   33:    -57.8       .0   -118.8   -410.8
   34:    -46.9       .0   -103.2   -391.1
   35:    -80.5       .0   -152.2   -446.5
   36:    -77.9       .0   -154.8   -451.0
   37:    -57.7       .0   -115.9   -396.5
   38:    -67.6       .0   -119.7   -424.0
   39:    -48.0       .0    -87.8   -361.1
   40:    -58.8       .0   -116.9   -392.2
   41:    -76.6       .0   -158.3   -445.1
   42:    -64.1       .0   -145.3   -433.2
   43:    -75.1       .0   -140.8   -437.3
   44:    -71.4       .0   -148.8   -426.3
   45:    -68.7       .0   -135.0   -428.2
   46:    -50.0       .0   -126.9   -397.8
   47:    -56.2       .0   -116.3   -404.7
   48:    -67.3       .0   -131.8   -406.9
   49:    -60.3       .0   -126.5   -426.4
   50:    -55.0       .0   -117.4   -395.9
   51:    -63.5       .0   -136.2   -436.2
   52:    -42.0       .0   -115.9   -427.5
   53:    -57.1       .0   -139.4   -440.2
   54:    -68.7       .0   -148.9   -436.3
 
 
KL-divergence matrix in PHYLIP format:
4
Cluster_1  0.000  0.460  0.473  1.624 
Cluster_2  0.460  0.000  0.983  2.697 
Cluster_3  0.473  0.983  0.000  1.195 
Cluster_4  1.624  2.697  1.195  0.000 
 
 
List of sizes of 10 best visited partitions and corresponding log(ml) values
4    -4239.5383
3    -4282.0779
5    -4299.4021
5    -4312.2726
5    -4316.0284
5    -4318.0247
5    -4324.8787
5    -4329.9291
5    -4332.7759
5    -4342.8119
 
 
Probabilities for number of clusters
4   1
