# Supplementary material for: Do genome size differences within Brachionus asplanchnoidis (Rotifera, Monogononta) cause reproductive barriers among geographic populations?
Source: Hydrobiologia. Author manuscript; Available in PMC 2021 Nov 10. (PMC7611973; doi:10.1007/s10750-016-2872-x)
Supplement: Supplement 2 [file EMS137972-supplement-Supplement_2.zip › 86del_r1/86del_r1.txt]

30
31
32
33
36
37
38
39
40
41
42
43
44
45
48
49
50
51
52
53
54
55
56
57
58
59
60
61
62
63
64
65
66
67
68
69
70
71
73
74
75
76
77
78
79
80
81
83
84
85
87
88
89
90
91
93
94
95
96
97
98
99
100
102
103
104
105
108
109
110
111
112
113
114
115
116
117
118
119
120
121
122
123
124
126
127
