# Supplementary material for: Do genome size differences within Brachionus asplanchnoidis (Rotifera, Monogononta) cause reproductive barriers among geographic populations?
Source: Hydrobiologia. Author manuscript; Available in PMC 2021 Nov 10. (PMC7611973; doi:10.1007/s10750-016-2872-x)
Supplement: Supplement 2 [file EMS137972-supplement-Supplement_2.zip › 86del_r1/86del_r1_cluster.mat.txt]

---------------------------------------------------
RESULTS OF INDIVIDUAL LEVEL MIXTURE ANALYSIS:
Data file: 86del_r1.baps
Model: independent
Number of clustered individuals: 41
Number of groups in optimal partition: 4
Log(marginal likelihood) of optimal partition: -3265.2529
 
Best Partition: 
Cluster 1: {6, 7, 8, 9, 10, 11, 30, 31, 32, 33, 34, 35, 36, 
           37, 38, 39, 40, 41}
Cluster 2: {1, 2, 3, 4, 5}
Cluster 3: {12, 13, 14}
Cluster 4: {15, 16, 17, 18, 19, 20, 21, 22, 23, 24, 25, 26, 
           27, 28, 29}
 
 
Changes in log(marginal likelihood) if indvidual i is moved to group j:
  ind      1        2        3        4        
    1:    -50.9       .0    -56.5   -337.5
    2:    -56.9       .0    -69.6   -327.2
    3:    -54.1       .0    -79.0   -335.8
    4:    -21.1       .0    -49.9   -336.6
    5:    -57.5       .0    -60.6   -182.3
    6:       .0    -59.8   -150.6   -433.9
    7:       .0    -63.9   -149.4   -439.4
    8:       .0    -69.6   -132.3   -427.2
    9:       .0    -53.8   -139.9   -420.3
   10:       .0    -52.6   -126.6   -410.2
   11:       .0    -64.2   -152.3   -450.5
   12:   -189.8    -85.2       .0   -243.8
   13:   -180.0    -84.7       .0   -249.7
   14:   -136.5    -41.0       .0   -184.1
   15:   -439.4   -251.8   -182.9       .0
   16:   -386.1   -205.9   -142.4       .0
   17:   -430.5   -241.7   -171.8       .0
   18:   -432.2   -251.9   -176.2       .0
   19:   -414.5   -231.8   -160.2       .0
   20:   -447.6   -255.6   -183.1       .0
   21:   -433.0   -241.2   -170.6       .0
   22:   -393.9   -211.5   -154.0       .0
   23:   -416.5   -238.5   -171.2       .0
   24:   -404.2   -220.0   -164.7       .0
   25:   -425.0   -245.4   -176.2       .0
   26:   -435.0   -246.5   -177.2       .0
   27:   -427.2   -247.2   -182.2       .0
   28:   -428.3   -236.8   -173.4       .0
   29:   -437.0   -245.8   -189.9       .0
   30:       .0    -54.0   -115.4   -394.9
   31:       .0    -57.5   -129.2   -403.4
   32:       .0    -30.1    -91.1   -384.0
   33:       .0    -77.7   -148.4   -458.1
   34:       .0    -70.8   -140.9   -443.4
   35:       .0    -63.5   -144.5   -432.7
   36:       .0    -45.5   -126.7   -404.9
   37:       .0    -42.0   -107.4   -423.7
   38:       .0    -66.2   -128.1   -410.0
   39:       .0    -60.3   -125.8   -417.5
   40:       .0    -54.8   -114.8   -403.3
   41:       .0    -55.0   -137.2   -438.2
 
 
KL-divergence matrix in PHYLIP format:
4
Cluster_1  0.000  0.413  0.930  2.556 
Cluster_2  0.413  0.000  0.473  1.623 
Cluster_3  0.930  0.473  0.000  1.194 
Cluster_4  2.556  1.623  1.194  0.000 
 
 
List of sizes of 10 best visited partitions and corresponding log(ml) values
4    -3265.2529
5    -3280.1615
5    -3339.7744
6    -3354.6829
5    -3364.3441
5    -3394.4525
5    -3395.5593
5    -3396.1863
6    -3411.0949
6    -3459.2823
 
 
Probabilities for number of clusters
4   1
