# Supplementary material for: Do genome size differences within Brachionus asplanchnoidis (Rotifera, Monogononta) cause reproductive barriers among geographic populations?
Source: Hydrobiologia. Author manuscript; Available in PMC 2021 Nov 10. (PMC7611973; doi:10.1007/s10750-016-2872-x)
Supplement: Supplement 2 [file EMS137972-supplement-Supplement_2.zip › 86del_r2/86del_r2_cluster.mat.txt]

---------------------------------------------------
RESULTS OF INDIVIDUAL LEVEL MIXTURE ANALYSIS:
Data file: 86del_r2.baps
Model: independent
Number of clustered individuals: 41
Number of groups in optimal partition: 4
Log(marginal likelihood) of optimal partition: -3304.1846
 
Best Partition: 
Cluster 1: {1, 2, 3, 4, 5}
Cluster 2: {6, 7, 8, 9, 10, 11, 30, 31, 32, 33, 34, 35, 36, 
           37, 38, 39, 40, 41}
Cluster 3: {12, 13, 14}
Cluster 4: {15, 16, 17, 18, 19, 20, 21, 22, 23, 24, 25, 26, 
           27, 28, 29}
 
 
Changes in log(marginal likelihood) if indvidual i is moved to group j:
  ind      1        2        3        4        
    1:       .0    -55.3    -56.5   -337.4
    2:       .0    -61.5    -69.6   -327.2
    3:       .0    -57.9    -79.0   -335.7
    4:       .0    -20.9    -49.9   -336.5
    5:       .0    -55.5    -60.6   -182.3
    6:    -61.4       .0   -152.2   -435.4
    7:    -66.5       .0   -152.0   -441.8
    8:    -76.1       .0   -138.8   -433.6
    9:    -55.7       .0   -141.9   -422.1
   10:    -58.1       .0   -132.1   -415.7
   11:    -66.5       .0   -154.6   -452.7
   12:    -85.1   -188.8       .0   -243.7
   13:    -84.6   -179.6       .0   -249.5
   14:    -40.9   -133.4       .0   -184.0
   15:   -251.9   -435.2   -183.0       .0
   16:   -205.9   -380.7   -142.5       .0
   17:   -241.7   -432.5   -171.9       .0
   18:   -252.0   -432.7   -176.3       .0
   19:   -231.9   -414.7   -160.3       .0
   20:   -255.6   -445.5   -183.2       .0
   21:   -241.3   -431.4   -170.7       .0
   22:   -211.6   -389.1   -154.1       .0
   23:   -238.5   -414.1   -171.3       .0
   24:   -220.0   -402.7   -164.8       .0
   25:   -245.5   -419.5   -176.3       .0
   26:   -246.5   -431.0   -177.3       .0
   27:   -247.2   -425.3   -182.3       .0
   28:   -236.9   -427.1   -173.5       .0
   29:   -245.9   -435.6   -190.0       .0
   30:    -77.8       .0   -138.6   -437.4
   31:    -59.5       .0   -114.3   -408.3
   32:    -52.3       .0   -120.4   -391.6
   33:    -58.2       .0   -136.5   -414.6
   34:    -51.4       .0   -111.8   -398.4
   35:    -66.6       .0   -142.0   -454.5
   36:    -34.9       .0    -91.2   -379.2
   37:    -50.6       .0   -116.9   -403.4
   38:    -68.3       .0   -140.6   -426.3
   39:    -28.7       .0   -103.8   -368.0
   40:    -60.4       .0   -124.8   -400.1
   41:    -74.7       .0   -130.6   -446.1
 
 
KL-divergence matrix in PHYLIP format:
4
Cluster_1  0.000  0.423  0.473  1.623 
Cluster_2  0.423  0.000  0.923  2.539 
Cluster_3  0.473  0.923  0.000  1.195 
Cluster_4  1.623  2.539  1.195  0.000 
 
 
List of sizes of 10 best visited partitions and corresponding log(ml) values
4    -3304.1846
5    -3319.681
3    -3347.6616
5    -3372.039
5    -3378.3143
5    -3383.9047
6    -3385.4213
6    -3387.5354
6    -3397.5993
6    -3399.4011
 
 
Probabilities for number of clusters
4   1
