# Supplementary material for: Do genome size differences within Brachionus asplanchnoidis (Rotifera, Monogononta) cause reproductive barriers among geographic populations?
Source: Hydrobiologia. Author manuscript; Available in PMC 2021 Nov 10. (PMC7611973; doi:10.1007/s10750-016-2872-x)
Supplement: Supplement 2 [file EMS137972-supplement-Supplement_2.zip › 86del_r3/86del_r3_cluster.mat.txt]

---------------------------------------------------
RESULTS OF INDIVIDUAL LEVEL MIXTURE ANALYSIS:
Data file: 86del_r3.baps
Model: independent
Number of clustered individuals: 41
Number of groups in optimal partition: 4
Log(marginal likelihood) of optimal partition: -3249.8447
 
Best Partition: 
Cluster 1: {6, 7, 8, 9, 10, 11, 30, 31, 32, 33, 34, 35, 36, 
           37, 38, 39, 40, 41}
Cluster 2: {1, 2, 3, 4, 5}
Cluster 3: {12, 13, 14}
Cluster 4: {15, 16, 17, 18, 19, 20, 21, 22, 23, 24, 25, 26, 
           27, 28, 29}
 
 
Changes in log(marginal likelihood) if indvidual i is moved to group j:
  ind      1        2        3        4        
    1:    -57.2       .0    -56.4   -337.6
    2:    -62.0       .0    -69.5   -327.3
    3:    -62.6       .0    -79.0   -335.9
    4:    -18.7       .0    -49.9   -336.6
    5:    -65.3       .0    -60.5   -182.4
    6:       .0    -61.8   -152.6   -436.0
    7:       .0    -65.6   -151.1   -441.1
    8:       .0    -66.4   -129.0   -424.0
    9:       .0    -52.7   -138.8   -419.2
   10:       .0    -52.7   -126.6   -410.3
   11:       .0    -66.3   -154.4   -452.7
   12:   -192.3    -85.3       .0   -244.0
   13:   -185.2    -84.8       .0   -249.8
   14:   -146.2    -41.1       .0   -184.3
   15:   -447.3   -251.7   -182.8       .0
   16:   -390.8   -205.8   -142.3       .0
   17:   -439.7   -241.6   -171.7       .0
   18:   -440.6   -251.9   -176.1       .0
   19:   -424.5   -231.8   -160.1       .0
   20:   -452.6   -255.5   -183.0       .0
   21:   -440.1   -241.2   -170.5       .0
   22:   -399.3   -211.5   -153.9       .0
   23:   -420.1   -238.4   -171.1       .0
   24:   -409.4   -219.9   -164.6       .0
   25:   -432.4   -245.4   -176.1       .0
   26:   -437.0   -246.4   -177.1       .0
   27:   -429.4   -247.1   -182.1       .0
   28:   -434.0   -236.7   -173.3       .0
   29:   -446.2   -245.8   -189.8       .0
   30:       .0    -61.2   -140.9   -426.6
   31:       .0    -58.2   -118.5   -405.4
   32:       .0    -55.3   -121.2   -426.1
   33:       .0    -72.7   -149.3   -445.9
   34:       .0    -62.4   -136.1   -405.5
   35:       .0    -50.3   -120.9   -411.5
   36:       .0    -62.7   -137.8   -437.2
   37:       .0    -51.3   -110.0   -394.7
   38:       .0    -64.3   -118.2   -410.3
   39:       .0    -65.6   -136.9   -431.2
   40:       .0    -62.7   -133.1   -428.4
   41:       .0    -66.0   -138.5   -438.8
 
 
KL-divergence matrix in PHYLIP format:
4
Cluster_1  0.000  0.435  0.953  2.582 
Cluster_2  0.435  0.000  0.473  1.623 
Cluster_3  0.953  0.473  0.000  1.194 
Cluster_4  2.582  1.623  1.194  0.000 
 
 
List of sizes of 10 best visited partitions and corresponding log(ml) values
4    -3249.8447
5    -3382.0778
5    -3385.9747
5    -3386.2977
5    -3389.7546
6    -3400.2955
6    -3404.0754
6    -3458.1226
6    -3459.4474
6    -3462.2104
 
 
Probabilities for number of clusters
4   1
