# Supplementary material for: Do genome size differences within Brachionus asplanchnoidis (Rotifera, Monogononta) cause reproductive barriers among geographic populations?
Source: Hydrobiologia. Author manuscript; Available in PMC 2021 Nov 10. (PMC7611973; doi:10.1007/s10750-016-2872-x)
Supplement: Supplement 2 [file EMS137972-supplement-Supplement_2.zip › 86del_r4/86del_r4.txt]

30
31
32
33
35
36
37
38
39
40
41
42
43
44
45
46
47
48
49
51
52
54
55
57
59
60
61
62
63
65
66
67
68
69
70
71
72
73
74
75
76
77
78
79
80
81
82
83
84
85
87
88
89
90
91
92
93
94
95
96
97
98
99
100
101
103
104
105
106
107
108
110
111
112
113
116
117
118
119
120
121
122
123
125
126
127
