# Supplementary material for: Do genome size differences within Brachionus asplanchnoidis (Rotifera, Monogononta) cause reproductive barriers among geographic populations?
Source: Hydrobiologia. Author manuscript; Available in PMC 2021 Nov 10. (PMC7611973; doi:10.1007/s10750-016-2872-x)
Supplement: Supplement 2 [file EMS137972-supplement-Supplement_2.zip › 86del_r4/86del_r4_cluster.mat.txt]

---------------------------------------------------
RESULTS OF INDIVIDUAL LEVEL MIXTURE ANALYSIS:
Data file: 86del_r4.baps
Model: independent
Number of clustered individuals: 41
Number of groups in optimal partition: 4
Log(marginal likelihood) of optimal partition: -3326.2261
 
Best Partition: 
Cluster 1: {6, 7, 8, 9, 10, 11, 30, 31, 32, 33, 34, 35, 36, 
           37, 38, 39, 40, 41}
Cluster 2: {1, 2, 3, 4, 5}
Cluster 3: {12, 13, 14}
Cluster 4: {15, 16, 17, 18, 19, 20, 21, 22, 23, 24, 25, 26, 
           27, 28, 29}
 
 
Changes in log(marginal likelihood) if indvidual i is moved to group j:
  ind      1        2        3        4        
    1:    -55.2       .0    -56.5   -337.4
    2:    -60.0       .0    -69.6   -327.1
    3:    -56.3       .0    -79.0   -335.6
    4:    -20.8       .0    -50.0   -336.4
    5:    -57.7       .0    -60.6   -182.2
    6:       .0    -60.3   -151.2   -434.3
    7:       .0    -62.4   -147.9   -437.7
    8:       .0    -69.8   -132.6   -427.3
    9:       .0    -54.8   -141.0   -421.1
   10:       .0    -54.7   -128.7   -412.2
   11:       .0    -67.4   -155.5   -453.6
   12:   -189.7    -85.0       .0   -243.5
   13:   -180.8    -84.5       .0   -249.4
   14:   -135.6    -40.8       .0   -183.8
   15:   -440.6   -251.9   -183.1       .0
   16:   -387.4   -206.0   -142.6       .0
   17:   -438.0   -241.8   -172.0       .0
   18:   -436.3   -252.0   -176.4       .0
   19:   -421.9   -231.9   -160.4       .0
   20:   -449.0   -255.7   -183.3       .0
   21:   -432.1   -241.3   -170.8       .0
   22:   -393.6   -211.6   -154.2       .0
   23:   -416.4   -238.6   -171.4       .0
   24:   -404.1   -220.1   -164.9       .0
   25:   -424.9   -245.5   -176.4       .0
   26:   -433.4   -246.6   -177.4       .0
   27:   -429.8   -247.3   -182.4       .0
   28:   -429.2   -236.9   -173.6       .0
   29:   -437.3   -245.9   -190.1       .0
   30:       .0    -55.6   -117.1   -396.5
   31:       .0    -67.4   -133.8   -433.9
   32:       .0    -77.0   -142.3   -455.9
   33:       .0    -53.8   -113.9   -406.6
   34:       .0    -49.8   -116.2   -402.7
   35:       .0    -52.8   -111.0   -391.5
   36:       .0    -43.4   -124.7   -402.7
   37:       .0    -59.1   -130.7   -432.0
   38:       .0    -50.7   -135.8   -409.0
   39:       .0    -36.0   -103.8   -389.3
   40:       .0    -61.8   -133.2   -427.2
   41:       .0    -55.0   -138.5   -443.5
 
 
KL-divergence matrix in PHYLIP format:
4
Cluster_1  0.000  0.416  0.929  2.558 
Cluster_2  0.416  0.000  0.473  1.624 
Cluster_3  0.929  0.473  0.000  1.195 
Cluster_4  2.558  1.624  1.195  0.000 
 
 
List of sizes of 10 best visited partitions and corresponding log(ml) values
4    -3326.2261
5    -3342.3102
5    -3393.9982
5    -3398.3428
5    -3405.9013
6    -3414.427
6    -3419.8991
5    -3427.2972
5    -3429.3585
5    -3429.7284
 
 
Probabilities for number of clusters
4   1
