# Supplementary material for: Do genome size differences within Brachionus asplanchnoidis (Rotifera, Monogononta) cause reproductive barriers among geographic populations?
Source: Hydrobiologia. Author manuscript; Available in PMC 2021 Nov 10. (PMC7611973; doi:10.1007/s10750-016-2872-x)
Supplement: Supplement 2 [file EMS137972-supplement-Supplement_2.zip › 92del_r1/92del_r1_cluster.mat.txt]

---------------------------------------------------
RESULTS OF INDIVIDUAL LEVEL MIXTURE ANALYSIS:
Data file: 92del_r1.baps
Model: independent
Number of clustered individuals: 35
Number of groups in optimal partition: 4
Log(marginal likelihood) of optimal partition: -2860.2226
 
Best Partition: 
Cluster 1: {1, 2, 3, 4, 5}
Cluster 2: {6, 7, 8, 9, 10, 11, 30, 31, 32, 33, 34, 35}
Cluster 3: {12, 13, 14}
Cluster 4: {15, 16, 17, 18, 19, 20, 21, 22, 23, 24, 25, 26, 
           27, 28, 29}
 
 
Changes in log(marginal likelihood) if indvidual i is moved to group j:
  ind      1        2        3        4        
    1:       .0    -53.5    -56.4   -337.7
    2:       .0    -52.9    -69.5   -327.4
    3:       .0    -50.8    -78.9   -336.0
    4:       .0    -15.4    -49.8   -336.8
    5:       .0    -41.7    -60.5   -182.5
    6:    -60.4       .0   -151.1   -434.6
    7:    -64.1       .0   -149.5   -439.7
    8:    -66.8       .0   -129.3   -424.5
    9:    -52.2       .0   -138.2   -418.8
   10:    -52.6       .0   -126.4   -410.3
   11:    -67.7       .0   -155.6   -454.1
   12:    -85.5   -174.7       .0   -244.3
   13:    -85.0   -165.5       .0   -250.1
   14:    -41.3   -121.0       .0   -184.6
   15:   -251.6   -395.7   -182.6       .0
   16:   -205.7   -344.5   -142.1       .0
   17:   -241.5   -392.4   -171.5       .0
   18:   -251.8   -393.6   -175.9       .0
   19:   -231.7   -376.7   -159.9       .0
   20:   -255.4   -402.1   -182.8       .0
   21:   -241.1   -388.6   -170.3       .0
   22:   -211.4   -355.5   -153.7       .0
   23:   -238.3   -376.7   -170.9       .0
   24:   -219.8   -366.1   -164.4       .0
   25:   -245.3   -385.2   -175.9       .0
   26:   -246.3   -393.7   -176.9       .0
   27:   -247.0   -388.3   -181.9       .0
   28:   -236.6   -387.3   -173.1       .0
   29:   -245.6   -392.7   -189.6       .0
   30:    -49.7       .0   -112.0   -386.2
   31:    -37.1       .0    -93.1   -381.6
   32:    -40.2       .0   -126.3   -394.4
   33:    -51.0       .0   -116.3   -408.4
   34:    -35.4       .0   -102.9   -389.0
   35:    -38.5       .0   -100.3   -393.4
 
 
KL-divergence matrix in PHYLIP format:
4
Cluster_1  0.000  0.374  0.473  1.623 
Cluster_2  0.374  0.000  0.858  2.385 
Cluster_3  0.473  0.858  0.000  1.193 
Cluster_4  1.623  2.385  1.193  0.000 
 
 
List of sizes of 10 best visited partitions and corresponding log(ml) values
4    -2860.2226
5    -2934.0558
5    -2938.4399
5    -2950.8283
6    -2951.5852
5    -2955.6354
5    -2961.6171
5    -2971.368
5    -2978.599
5    -2979.2209
 
 
Probabilities for number of clusters
4   1
