# Supplementary material for: Do genome size differences within Brachionus asplanchnoidis (Rotifera, Monogononta) cause reproductive barriers among geographic populations?
Source: Hydrobiologia. Author manuscript; Available in PMC 2021 Nov 10. (PMC7611973; doi:10.1007/s10750-016-2872-x)
Supplement: Supplement 2 [file EMS137972-supplement-Supplement_2.zip › 92del_r2/92del_r2_cluster.mat.txt]

---------------------------------------------------
RESULTS OF INDIVIDUAL LEVEL MIXTURE ANALYSIS:
Data file: 92del_r2.baps
Model: independent
Number of clustered individuals: 35
Number of groups in optimal partition: 4
Log(marginal likelihood) of optimal partition: -2886.2732
 
Best Partition: 
Cluster 1: {1, 2, 3, 4, 5}
Cluster 2: {6, 7, 8, 9, 10, 11, 30, 31, 32, 33, 34, 35}
Cluster 3: {12, 13, 14}
Cluster 4: {15, 16, 17, 18, 19, 20, 21, 22, 23, 24, 25, 26, 
           27, 28, 29}
 
 
Changes in log(marginal likelihood) if indvidual i is moved to group j:
  ind      1        2        3        4        
    1:       .0    -55.4    -56.5   -337.4
    2:       .0    -55.7    -69.6   -327.2
    3:       .0    -54.4    -79.0   -335.7
    4:       .0    -20.6    -49.9   -336.5
    5:       .0    -50.4    -60.6   -182.3
    6:    -59.4       .0   -150.3   -433.4
    7:    -64.0       .0   -149.5   -439.4
    8:    -70.0       .0   -132.7   -427.5
    9:    -50.8       .0   -137.0   -417.2
   10:    -53.4       .0   -127.4   -411.0
   11:    -65.1       .0   -153.2   -451.3
   12:    -85.1   -174.6       .0   -243.7
   13:    -84.6   -166.3       .0   -249.5
   14:    -40.9   -126.0       .0   -184.0
   15:   -251.9   -402.5   -183.0       .0
   16:   -205.9   -355.0   -142.5       .0
   17:   -241.7   -402.4   -171.9       .0
   18:   -252.0   -399.0   -176.3       .0
   19:   -231.9   -383.1   -160.3       .0
   20:   -255.6   -411.8   -183.2       .0
   21:   -241.3   -397.4   -170.7       .0
   22:   -211.6   -357.5   -154.1       .0
   23:   -238.5   -381.8   -171.3       .0
   24:   -220.0   -369.1   -164.8       .0
   25:   -245.5   -386.9   -176.3       .0
   26:   -246.5   -397.1   -177.3       .0
   27:   -247.2   -392.6   -182.3       .0
   28:   -236.9   -393.8   -173.5       .0
   29:   -245.9   -400.4   -190.0       .0
   30:    -75.5       .0   -136.2   -435.0
   31:    -44.7       .0   -105.4   -374.1
   32:    -59.9       .0   -111.9   -416.3
   33:    -32.5       .0    -98.0   -414.1
   34:    -41.7       .0   -104.0   -382.7
   35:    -59.3       .0   -139.5   -427.0
 
 
KL-divergence matrix in PHYLIP format:
4
Cluster_1  0.000  0.401  0.473  1.623 
Cluster_2  0.401  0.000  0.875  2.426 
Cluster_3  0.473  0.875  0.000  1.195 
Cluster_4  1.623  2.426  1.195  0.000 
 
 
List of sizes of 10 best visited partitions and corresponding log(ml) values
4    -2886.2732
5    -2901.7696
5    -2943.128
5    -2958.3061
6    -2958.6244
5    -2967.5486
6    -2973.8025
5    -2979.8357
5    -2981.2342
6    -2983.0449
 
 
Probabilities for number of clusters
4   1
