# Supplementary material for: Do genome size differences within Brachionus asplanchnoidis (Rotifera, Monogononta) cause reproductive barriers among geographic populations?
Source: Hydrobiologia. Author manuscript; Available in PMC 2021 Nov 10. (PMC7611973; doi:10.1007/s10750-016-2872-x)
Supplement: Supplement 2 [file EMS137972-supplement-Supplement_2.zip › 92del_r3/92del_r3_cluster.mat.txt]

---------------------------------------------------
RESULTS OF INDIVIDUAL LEVEL MIXTURE ANALYSIS:
Data file: 92del_r3.baps
Model: independent
Number of clustered individuals: 35
Number of groups in optimal partition: 4
Log(marginal likelihood) of optimal partition: -2937.4521
 
Best Partition: 
Cluster 1: {1, 2, 3, 4, 5}
Cluster 2: {6, 7, 8, 9, 10, 11, 30, 31, 32, 33, 34, 35}
Cluster 3: {12, 13, 14}
Cluster 4: {15, 16, 17, 18, 19, 20, 21, 22, 23, 24, 25, 26, 
           27, 28, 29}
 
 
Changes in log(marginal likelihood) if indvidual i is moved to group j:
  ind      1        2        3        4        
    1:       .0    -52.6    -56.5   -337.4
    2:       .0    -54.4    -69.6   -327.2
    3:       .0    -52.0    -79.0   -335.7
    4:       .0    -13.4    -49.9   -336.5
    5:       .0    -44.9    -60.6   -182.3
    6:    -54.5       .0   -145.4   -428.5
    7:    -60.4       .0   -145.9   -435.8
    8:    -70.1       .0   -132.8   -427.6
    9:    -50.9       .0   -137.1   -417.3
   10:    -53.6       .0   -127.6   -411.1
   11:    -60.8       .0   -149.0   -447.1
   12:    -85.1   -163.4       .0   -243.7
   13:    -84.6   -155.1       .0   -249.5
   14:    -40.9   -109.5       .0   -184.0
   15:   -251.9   -382.8   -183.0       .0
   16:   -205.9   -333.9   -142.5       .0
   17:   -241.7   -381.4   -171.9       .0
   18:   -252.0   -379.1   -176.3       .0
   19:   -231.9   -364.9   -160.3       .0
   20:   -255.6   -393.3   -183.2       .0
   21:   -241.3   -376.0   -170.7       .0
   22:   -211.6   -342.8   -154.1       .0
   23:   -238.5   -365.6   -171.3       .0
   24:   -220.0   -355.5   -164.8       .0
   25:   -245.5   -372.6   -176.3       .0
   26:   -246.5   -380.4   -177.3       .0
   27:   -247.2   -375.7   -182.3       .0
   28:   -236.9   -374.8   -173.5       .0
   29:   -245.9   -381.9   -190.0       .0
   30:    -53.0       .0   -115.5   -389.3
   31:    -20.3       .0    -36.8   -274.4
   32:    -38.7       .0    -99.8   -392.6
   33:    -51.6       .0   -117.6   -422.3
   34:    -55.8       .0   -120.2   -395.4
   35:    -44.4       .0   -110.6   -410.6
 
 
KL-divergence matrix in PHYLIP format:
4
Cluster_1  0.000  0.377  0.473  1.623 
Cluster_2  0.377  0.000  0.817  2.333 
Cluster_3  0.473  0.817  0.000  1.195 
Cluster_4  1.623  2.333  1.195  0.000 
 
 
List of sizes of 10 best visited partitions and corresponding log(ml) values
4    -2937.4521
5    -2950.3339
5    -2952.9485
4    -2959.4385
5    -2984.0626
6    -2999.559
5    -3010.764
5    -3015.2338
5    -3016.9101
5    -3031.9303
 
 
Probabilities for number of clusters
4   1
