# Supplementary material for: Do genome size differences within Brachionus asplanchnoidis (Rotifera, Monogononta) cause reproductive barriers among geographic populations?
Source: Hydrobiologia. Author manuscript; Available in PMC 2021 Nov 10. (PMC7611973; doi:10.1007/s10750-016-2872-x)
Supplement: Supplement 2 [file EMS137972-supplement-Supplement_2.zip › 92del_r4/92del_r4_cluster.mat.txt]

---------------------------------------------------
RESULTS OF INDIVIDUAL LEVEL MIXTURE ANALYSIS:
Data file: 92del_r4.baps
Model: independent
Number of clustered individuals: 35
Number of groups in optimal partition: 4
Log(marginal likelihood) of optimal partition: -2876.0006
 
Best Partition: 
Cluster 1: {1, 2, 3, 4, 5}
Cluster 2: {6, 7, 8, 9, 10, 11, 30, 31, 32, 33, 34, 35}
Cluster 3: {12, 13, 14}
Cluster 4: {15, 16, 17, 18, 19, 20, 21, 22, 23, 24, 25, 26, 
           27, 28, 29}
 
 
Changes in log(marginal likelihood) if indvidual i is moved to group j:
  ind      1        2        3        4        
    1:       .0    -57.3    -56.5   -337.4
    2:       .0    -60.9    -69.6   -327.2
    3:       .0    -57.7    -79.0   -335.7
    4:       .0    -21.2    -49.9   -336.5
    5:       .0    -52.1    -60.6   -182.3
    6:    -59.8       .0   -150.7   -433.9
    7:    -68.5       .0   -154.0   -443.8
    8:    -67.7       .0   -130.4   -425.1
    9:    -46.7       .0   -132.8   -413.0
   10:    -52.2       .0   -126.2   -409.7
   11:    -66.6       .0   -154.7   -452.8
   12:    -85.1   -182.4       .0   -243.7
   13:    -84.6   -174.6       .0   -249.5
   14:    -40.9   -138.2       .0   -184.0
   15:   -251.9   -406.1   -183.0       .0
   16:   -205.9   -354.5   -142.5       .0
   17:   -241.7   -404.0   -171.9       .0
   18:   -252.0   -400.8   -176.3       .0
   19:   -231.9   -385.8   -160.3       .0
   20:   -255.6   -414.2   -183.2       .0
   21:   -241.3   -398.9   -170.7       .0
   22:   -211.6   -357.1   -154.1       .0
   23:   -238.5   -387.3   -171.3       .0
   24:   -220.0   -373.9   -164.8       .0
   25:   -245.5   -391.5   -176.3       .0
   26:   -246.5   -401.1   -177.3       .0
   27:   -247.2   -393.1   -182.3       .0
   28:   -236.9   -394.2   -173.5       .0
   29:   -245.9   -403.9   -190.0       .0
   30:    -56.0       .0   -135.8   -421.3
   31:    -64.3       .0   -131.9   -406.7
   32:    -63.2       .0   -111.5   -368.8
   33:    -32.7       .0    -96.0   -388.4
   34:    -60.4       .0   -133.0   -433.1
   35:    -59.0       .0   -139.2   -426.7
 
 
KL-divergence matrix in PHYLIP format:
4
Cluster_1  0.000  0.412  0.473  1.623 
Cluster_2  0.412  0.000  0.909  2.431 
Cluster_3  0.473  0.909  0.000  1.195 
Cluster_4  1.623  2.431  1.195  0.000 
 
 
List of sizes of 10 best visited partitions and corresponding log(ml) values
4    -2876.0006
3    -2919.4776
5    -2984.0938
6    -2999.5902
6    -3039.4118
 
 
Probabilities for number of clusters
4   1
